# Supplementary material for: Supraoptimal Brassinosteroid Levels Inhibit Root Growth by Reducing Root Meristem and Cell Elongation in Rice
Source: Plants (Basel). 2021 Sep 20;10(9):1962. doi: 10.3390/plants10091962 (PMC8469756; doi:10.3390/plants10091962)
Supplement: Supplementary file 1 [file plants-10-01962-s001.zip]

Archive with 15 entries (10 files):
- Jantapo_Supplementary/
- Jantapo_Supplementary/Table S1_ECS- and PPZ-differentially expressed genes.xlsx
- Jantapo_Supplementary/Table S2_Expression of microtubule-related genes.xlsx
- plants-1375357-supplementary/
- plants-1375357-supplementary/Jantapo_Supplementary/
- plants-1375357-supplementary/Jantapo_Supplementary/Table S1_ECS- and PPZ-differentially expressed genes.xlsx
- plants-1375357-supplementary/Jantapo_Supplementary/Table S2_Expression of microtubule-related genes.xlsx
- plants-1375357-supplementary/__MACOSX/
- plants-1375357-supplementary/__MACOSX/._Jantapo_Supplementary
- plants-1375357-supplementary/__MACOSX/Jantapo_Supplementary/
- plants-1375357-supplementary/__MACOSX/Jantapo_Supplementary/._Table S1_ECS- and PPZ-differentially expressed genes.xlsx
- plants-1375357-supplementary/__MACOSX/Jantapo_Supplementary/._Table S2_Expression of microtubule-related genes.xlsx
- __MACOSX/._Jantapo_Supplementary
- __MACOSX/Jantapo_Supplementary/._Table S1_ECS- and PPZ-differentially expressed genes.xlsx
- __MACOSX/Jantapo_Supplementary/._Table S2_Expression of microtubule-related genes.xlsx
