# Supplementary material for: Supraoptimal Brassinosteroid Levels Inhibit Root Growth by Reducing Root Meristem and Cell Elongation in Rice
Source: Plants (Basel). 2021 Sep 20;10(9):1962. doi: 10.3390/plants10091962 (PMC8469756; doi:10.3390/plants10091962)
Supplement: Supplementary file 1 [file plants-10-01962-s001.zip › Jantapo_Supplementary/Table S1_ECS- and PPZ-differentially expressed genes.xlsx]

## Sheet: ECS regulated DEGs
Table S1. ECS- and PPZ-differentially expressed genes
gene_id	MSU_id	ECS vs. mock_l2fcshrink	adjusted p values (ECS vs. mock_l2fcshrink)	Oryzabase Gene Symbol Synonym(s)	Oryzabase Gene Name Synonym(s)	MSU_annotation
Os02g0730000	LOC_Os02g49720	2.55509	4.95845e-35	OsALDH2a, ALDH2a, Aldh2a, OsSTA73, OsALDH2B5, ALDH2B5	aldehyde dehydrogenase 2a, Aldehyde dehydrogenase 2B5	aldehyde dehydrogenase, putative, expressed
Os03g0184100	LOC_Os03g08580	2.00121	1.85944e-32	0	0	expressed protein
Os09g0451000	LOC_Os09g27750	2.22967	1.15479e-31	OsACO2	ACC oxidase 2	1-aminocyclopropane-1-carboxylate oxidase 1, putative, expressed
Os09g0451400	LOC_Os09g27820	2.599	3.78484e-25	OsACO1, ACO	ACC oxidase 1, ACC oxidase	1-aminocyclopropane-1-carboxylate oxidase protein, putative, expressed
Os01g0872100	LOC_Os01g65169	1.07426	3.16987e-24	0	0	proton-dependent oligopeptide transport, putative, expressed
Os01g0854000	LOC_Os01g63480	1.50278	5.5239e-23	0	0	transferase family protein, putative, expressed
Os01g0971800	LOC_Os01g74020	1.51397	7.26255e-23	OsPCL1	PCL1 homolog	MYB family transcription factor, putative, expressed
Os06g0151100	LOC_Os06g05790	1.72197	1.78626e-22	0	0	transferase family domain containing protein, expressed
Os01g0687300	LOC_Os01g49310	1.01239	1.77627e-21	0	0	expressed protein
Os12g0586100	LOC_Os12g39630	0.999216	8.7901e-21	OsSAPK9	stress/ABA-activated protein kinase 9, Stress-Activated Protein Kinase 9	CAMK_CAMK_like.49 - CAMK includes calcium/calmodulin depedent protein kinases, expressed
Os02g0745100	LOC_Os02g51110	0.966595	3.74817e-20	lsi1, NIP2-1, OsNIP2;1, NIP2;1, OsLsi1, lsi(t), OsNIP2.1/OsLsi1/OsSIIT1, OsNIP2.1, NIP2.1	low silicon rice, Low silicon rice 1, Silicon transporter LSI1, Aquaporin NIP2-1, NOD26-like intrinsic protein 2-1, Silicon transporter LSI1, Low silicon protein 1, NOD26 LIKE INTRINSIC PROTEIN 2;1, low Si uptake	aquaporin protein, putative, expressed
Os06g0605900	LOC_Os06g40360	0.672376	4.44592e-17	OsFbox316, Fbox316, Os_F0624, OsEBF1, EBF1	F-box protein 316, EIN3-BINDING F-BOX PROTEIN 1	OsFBL30 - F-box domain and LRR containing protein, expressed
Os08g0508500	LOC_Os08g39810	1.31887	1.16047e-16	JMJ717	Jumonji 717	retrotransposon protein, putative, unclassified, expressed
Os04g0169100	LOC_Os04g08740	0.894272	1.51842e-16	etr2, OsPK1, PK1, ERL1, OsETR2, OsERL1, OS-ETR2, OsERS3	subfamily I ethylene receptor, ethylene receptor 2	ethylene receptor, putative, expressed
Os04g0117900	LOC_Os04g02754	0.620474	2.85951e-16	OsAMI2, AMI2, OsAMI1, AMI1	amidase 2	amidase family protein, putative, expressed
Os02g0224100	LOC_Os02g13100	0.798852	5.17564e-15	OsPP2C12, PP2C12, OsPP21	protein phosphatase 2C12, protein phosphatase 2C 12, protein phosphatase 21	protein phosphatase 2C, putative, expressed
Os03g0182800	LOC_Os03g08460	0.817329	5.31709e-15	OsEBP-89, ebp-89, OsERF#060, OsERF060, OsERF60, ERF60, AP2/EREBP#027, AP2/EREBP27, OsEBP89	EREBP transcription factor, ethylene response factor 60, APETALA2/ethylene-responsive element binding protein 27	AP2 domain containing protein, expressed
Os06g0720900	LOC_Os06g50600	0.801608	1.30566e-14	OsbZIP55, OsFD2	b-ZIP transcription factor 55, FD Transcription Factor 2	bZIP transcription factor domain containing protein, expressed
Os09g0538400	LOC_Os09g36730	0.72865	3.13922e-14	R2R3-MYB	MYB transcription factor	MYB family transcription factor, putative, expressed
Os01g0838600	LOC_Os01g62130	1.17243	9.54696e-14	0	0	ZOS1-14 - C2H2 zinc finger protein, expressed
Os09g0451133	None	2.12771	1.37892e-13	-	-	-
Os10g0101200	LOC_Os10g01134	1.41457	2.37571e-13	OsSCP45, OsSCP46, SCP46	Serine carboxypeptidase 45, Serine carboxypeptidase 46	OsSCP46 - Putative Serine Carboxypeptidase homologue, expressed
Os07g0638400	LOC_Os07g44440	1.55065	6.56422e-13	Os1-Cys Prx B, 1-Cys Prx B, Os1-CysPrxB, 1-CysPrxB	peroxiredoxin, 1 Cys-peroxiredoxin B	peroxiredoxin, putative, expressed
Os10g0528100	LOC_Os10g38470	0.912973	6.56422e-13	OsGSTU24	glutathione transferase U24	glutathione S-transferase, putative, expressed
Os05g0231700	LOC_Os05g14240	1.10552	7.39919e-13	OsTIP4;1, TIP4-1	Probable aquaporin TIP4-1, Tonoplast intrinsic protein 4-1	aquaporin protein, putative, expressed
Os01g0186000	LOC_Os01g09100	1.2398	7.64165e-13	OsWRKY10	Rice WRKY gene10	WRKY10, expressed
Os10g0515200	LOC_Os10g37110	1.26054	7.77097e-13	0	0	transposon protein, putative, unclassified, expressed
Os09g0489200	LOC_Os09g31380	0.689325	8.42467e-13	JMJ712	Jumonji 712	jmjC domain-containing protein 5, putative, expressed
Os03g0586500	LOC_Os03g38950	1.11282	1.19116e-12	0	0	chloroplast post-illumination chlorophyll fluorescence increase protein, putative, expressed
Os02g0810900	LOC_Os02g56600	1.06762	1.59731e-12	ONAC032, ONAC32, ONAC056, ONAC56	NAC domain-containing protein 032, NAC domain-containing protein 32, NAC domain-containing protein 56	no apical meristem protein, putative, expressed
Os03g0183200	LOC_Os03g08490	0.797172	1.80616e-12	OsERF#069, OsERF069, OsERF69, AP2/EREBP#028, AP2/EREBP28	ethylene response factor 69, APETALA2/ethylene-responsive element binding protein 28	AP2 domain containing protein, expressed
Os01g0373700	None	1.52449	2.01426e-12	-	-	-
Os02g0332800	None	0.849766	2.89566e-12	-	-	-
Os01g0871800	LOC_Os01g65130	0.762662	3.6167e-12	0	0	peptide transporter, putative, expressed
Os01g0871900	LOC_Os01g65140	0.777064	4.3814e-12	0	0	peptide transporter PTR2, putative, expressed
Os04g0210250	LOC_Os04g13364	1.51581	4.84842e-12	0	0	transposon protein, putative, CACTA, En/Spm sub-class, expressed
Os09g0400400	LOC_Os09g23560	1.42155	6.23155e-12	OsCAD8D	Cinnamyl alcohol dehydrogenase 8D	dehydrogenase, putative, expressed
Os02g0527900	LOC_Os02g32620	0.665462	8.44271e-12	0	0	PAN domain-containing protein At5g03700 precursor, putative, expressed
Os03g0679700	LOC_Os03g47610	0.974833	8.68773e-12	OsTHIC, THIC	HMP-P synthase	thiamine biosynthesis protein thiC, putative, expressed
Os09g0471200	LOC_Os09g29510	1.01818	9.56183e-12	0	0	OsWAK80 - OsWAK receptor-like protein kinase, expressed
Os01g0267300	LOC_Os01g16200	0.833494	1.19772e-11	OsSRP-QKG, OrysaZ12	serpin-Z12	serpin domain containing protein, putative, expressed
Os03g0283200	LOC_Os03g17480	1.67581	1.2846e-11	OsGSTL1	lambda class glutathione S-transferase 1, glutathione S-transferase lambda 1	IN2-1 protein, putative, expressed
Os01g0764900	LOC_Os01g55950	1.03041	1.83449e-11	0	0	acetamidase, putative, expressed
Os01g0733200	LOC_Os01g53220	1.28288	2.15198e-11	OsHsfC1b, HsfC1b, HSF03, OsHsf-03, HSF11, rHsf11	Heat stress transcription factor C1b, Heat stress transcription factor C-1b, Heat stress transcription factor 3	HSF-type DNA-binding domain containing protein, expressed
Os01g0702000	LOC_Os01g50622	0.897126	3.40898e-11	OsBBD1	0	DNA-binding protein DSP1, putative, expressed
Os02g0807000	LOC_Os02g56310	0.694548	4.30888e-11	OsPPCK1	phosphoenol pyruvate carboxylase kinase1, phosphoenolpyruvate carboxylase kinase 1	calcium-dependent protein kinase isoform AK1, putative, expressed
Os04g0675400	LOC_Os04g57880	1.59263	5.0567e-11	OsDjC45	DnaJ domain protein C45, rice DJC77 homolog	heat shock protein DnaJ, putative, expressed
Os05g0453500	LOC_Os05g37950	0.827968	5.25793e-11	0	0	guanylyl cyclase, putative, expressed
Os01g0155800	LOC_Os01g06310	2.12917	5.66467e-11	0	0	glycine-rich cell wall structural protein precursor, putative, expressed
Os02g0774100	LOC_Os02g53400	1.43225	7.60068e-11	0	0	thioredoxin, putative, expressed
Os10g0523700	LOC_Os10g37980	0.778609	8.37168e-11	ADT	arogenate dehydratase	prephenate dehydratase domain containing protein, expressed
Os06g0125200	LOC_Os06g03520	0.875331	2.38336e-10	0	DUF581 domain- containing protein gene	DUF581 domain containing protein, expressed
Os02g0218700	LOC_Os02g12680	1.13321	2.93048e-10	OsAOS3, HPL2, OsHPL2, OsAOS3/OsHPL2	allene oxide synthase3, Allene oxide synthase 3, HYDROPEROXIDE LYASE 2	cytochrome P450, putative, expressed
Os01g0155000	LOC_Os01g06220	0.780968	3.32216e-10	Hsr203j, OsHsr203j	0	gibberellin receptor GID1L2, putative, expressed
Os07g0672600	LOC_Os07g47540	1.17704	4.23283e-10	0	0	DUF567 domain containing protein, putative, expressed
Os03g0670700	LOC_Os03g46770	0.720482	4.83811e-10	OsGRP3, RTP, RBP-152	glycine-rich RNA-binding protein 3, ABA-inducible for glycine-rich protein, Retrotransposon protein, RNA-binding RBP-152	RNA recognition motif containing protein, expressed
Os07g0683200	LOC_Os07g48450	0.866834	5.22422e-10	ONAC103, OsNAC18, NAC18	NAC domain-containing protein 103, NAC domain-containing protein 18	no apical meristem protein, putative, expressed
Os10g0530900	LOC_Os10g38740	1.09532	5.28093e-10	OsGSTU50	glutathione transferase U50	glutathione S-transferase, putative, expressed
Os01g0588100	LOC_Os01g40560	1.06691	6.49733e-10	0	0	hypersensitive-induced response protein, putative, expressed
Os12g0478200	LOC_Os12g29400	1.0865	7.38763e-10	OsABA45, ABA45, OsGDP, GDP	Gram Domain Protein, ABA-responsive gene45, ABA-responsive gene 45	GRAM domain containing protein, expressed
Os01g0548750	LOC_Os01g36790	1.26084	1.65766e-09	-	-	-
Os01g0606900	LOC_Os01g42190	1.18161	2.06453e-09	OsDjC10, DjC10, Bph33(t), Bph33	DnaJ domain protein C10	heat shock protein DnaJ, putative, expressed
Os03g0231150	LOC_Os03g12860	0.60883	2.18099e-09	-	-	-
Os03g0815100	LOC_Os03g60080	0.824347	2.3858e-09	SNAC1, snac1, OsNAC9, ONAC002, ONAC2, ONAC033, ONAC33, ONAC043, ONAC43, ONAC044, ONAC44, OsNAC19, NAC19, SNAC1/ONAC002, OsSNAC1	SNAC1: stress-responsive NAC1, stress-responsive NAC 1, stress-induced transcription factor NAC1, NAC domain protein 9, NAC domain-containing protein 2, NAC domain-containing protein 33, NAC domain-containing protein 43, NAC domain-containing protein 44	NAC domain-containing protein 67, putative, expressed
Os10g0419400	LOC_Os10g28350	0.963436	2.73385e-09	Sip2, OsARD1, ARD1, OsIDI1, IDI1, OsIDI1L/OsARD1	submergence-induced protein 2, submergence-induced protein2, acireductone dioxygenase 1	1,2-dihydroxy-3-keto-5-methylthiopentene dioxygenase protein, putative, expressed
Os07g0241500	LOC_Os07g13770	1.35598	3.30438e-09	OsUGT710C2	UDP-glucose-dependent glycosyltransferase 710C2	UDP-glucoronosyl and UDP-glucosyl transferase domain containing protein, expressed
Os02g0577700	LOC_Os02g36810	1.31264	3.3631e-09	0	0	cytokinin-O-glucosyltransferase 2, putative, expressed
Os01g0639600	LOC_Os01g45250	0.823305	4.21211e-09	0	0	DUF1645 domain containing protein, putative, expressed
Os03g0699300	LOC_Os03g49220	0.775091	4.52177e-09	OsASS1	SAMP synthetase 1	adenylosuccinate synthetase, chloroplast precursor, putative, expressed
Os10g0547500	LOC_Os10g39980	0.961632	5.3071e-09	Lsi3, OsLsi3, Lsi3/SIET2, SIET2	low silicon 3, silicon efflux transporter 2, Si efflux transporter 2	expressed protein
Os08g0485400	LOC_Os08g37874	0.718728	5.8129e-09	0	0	2-nitropropane dioxygenase family, putative, expressed
Os01g0179600	LOC_Os01g08440	1.26599	6.36373e-09	OsUGT75K1	UDP-glucose-dependent glycosyltransferase 75K1	UDP-glucoronosyl and UDP-glucosyl transferase domain containing protein, expressed
Os06g0719500	LOC_Os06g50480	0.778801	6.65152e-09	OsbZIP54, OsFD6	b-ZIP transcription factor 54, FD Transcription Factor 6	bZIP transcription factor domain containing protein, expressed
Os03g0265900	LOC_Os03g15920	0.852995	7.69598e-09	0	0	expressed protein
Os01g0674450	None	1.70435	7.73065e-09	-	-	-
Os08g0428900	LOC_Os08g33200	0.656803	1.01124e-08	0	0	1-phosphatidylinositol-4-phosphate 5-kinase/ zinc ion binding protein, putative, expressed
Os05g0595300	LOC_Os05g51690	0.643929	1.12825e-08	OsNRR, NRR, NRRa, NRRb, OsCCT18, OsCMF6, CCT18, CMF6, CRCT, Os CRCT	nutrition response and root growth, CCT domain-containing gene 18, CCT (CO, CO-LIKE and TOC1) domain protein 18, CCT domain protein 18, CCT MOTIF FAMILY (CMF) gene 6, "CO2-Responsive CONSTANS, CONSTANSlike, and Time of Chlorophyll a/b Binding Protein1"	CCT motif family protein, expressed
Os05g0215700	LOC_Os05g12481	0.908149	1.14278e-08	0	0	expressed protein
Os02g0208675	None	1.55117	1.34698e-08	-	-	-
Os10g0527601	LOC_Os10g38350	1.35394	1.62875e-08	OsGSTU20	0	glutathione S-transferase, putative, expressed
Os03g0826800	LOC_Os03g61150	1.31867	1.81885e-08	0	0	expressed protein
Os05g0165500	LOC_Os05g07280	0.720706	1.88121e-08	0	0	expressed protein
Os01g0584800	LOC_Os01g40250	0.78219	2.77941e-08	0	0	down-regulated in metastasis family protein, expressed
Os07g0613600	None	0.880712	2.85553e-08	-	-	-
Os05g0424300	LOC_Os05g35010	0.637204	3.41047e-08	0	0	cytochrome P450, putative, expressed
Os06g0710300	LOC_Os06g49640	0.795939	3.73343e-08	0	0	uncharacterized UPF0114 domain containing protein, expressed
Os08g0499300	LOC_Os08g38990	0.969138	4.22962e-08	OsWRKY30	Rice WRKY gene30	WRKY30, expressed
Os01g0388000	LOC_Os01g29150	1.08773	6.24766e-08	OsCYP734A6	0	cytochrome P450 72A1, putative, expressed
Os10g0114300	LOC_Os10g02490	1.244	6.94802e-08	0	0	oxidoreductase, aldo/keto reductase family protein, putative, expressed
Os01g0283300	LOC_Os01g18080	1.07793	8.6513e-08	0	0	retrotransposon protein, putative, unclassified, expressed
Os08g0549000	LOC_Os08g43550	0.683592	9.15254e-08	R2R3-MYB, OsGL1A, GL1A	GLABRA1A, GLABRA 1A	MYB family transcription factor, putative, expressed
Os01g0803900	LOC_Os01g58970	1.22451	9.40954e-08	OsCYP94D11	Cytochrome P450 94D11	cytochrome P450, putative, expressed
Os07g0241800	LOC_Os07g13810	0.583925	9.43446e-08	0	0	cytokinin-N-glucosyltransferase 1, putative, expressed
Os02g0671300	LOC_Os02g45010	1.07499	9.91954e-08	OsbHLH076	basic helix-loop-helix protein 076	ethylene-responsive protein related, putative, expressed
Os01g0873200	None	0.778565	1.12554e-07	-	-	-
Os05g0344200	LOC_Os05g27780	0.837551	1.17294e-07	0	0	expressed protein
Os06g0542300	LOC_Os06g35060	0.702321	1.30203e-07	0	0	heavy metal-associated domain containing protein, expressed
Os01g0209800	LOC_Os01g11160	0.676629	1.37019e-07	OsCAT1	cationic amino acid transporter 1	amino acid permease family protein, putative, expressed
Os03g0760000	LOC_Os03g55230	2.18984	1.48578e-07	OsCYP81A5	Cytochrome P450 81A5	cytochrome P450, putative, expressed
Os06g0172800	LOC_Os06g07600	0.821005	1.59051e-07	0	alkaline alpha-galactosidase	uncharacterized glycosyltransferase, putative, expressed
Os06g0474800	LOC_Os06g28050	1.96398	1.75114e-07	0	0	expressed protein
Os07g0290800	LOC_Os07g19030	0.684644	1.79293e-07	0	0	tic22-like family domain containing protein, expressed
Os01g0734800	LOC_Os01g53350	0.960668	1.86091e-07	OsUGT706F1	UDP-dependent glycosyltransferase 706F1	anthocyanidin 5,3-O-glucosyltransferase, putative, expressed
Os06g0559400	LOC_Os06g36390	1.9956	1.90806e-07	OsO3L2	OXIDATIVE STRESS 3-like 2, OXS3-like 2	expressed protein
Os05g0485300	LOC_Os05g40700	0.883745	2.0352e-07	0	0	transmembrane protein 56, putative, expressed
Os09g0431300	LOC_Os09g26170	0.786936	2.06091e-07	0	0	MYB family transcription factor, putative, expressed
Os10g0517050	None	0.723616	2.32603e-07	-	-	-
Os10g0556200	LOC_Os10g40740	0.6676	2.47135e-07	OsbHLH113, bHLH113	basic helix-loop-helix protein 113	helix-loop-helix DNA-binding domain containing protein, expressed
Os02g0102300	LOC_Os02g01220	0.590186	2.50993e-07	OsStr5, OsHAC1;1, HAC1;1	Sulfurtransferase 5, High As Content 1;1	rhodanese-like domain containing protein, putative, expressed
Os09g0509100	LOC_Os09g33490	0.740557	2.78547e-07	ONAC001, ONAC1	NAC domain-containing protein 001, NAC domain-containing protein 1	no apical meristem protein, putative, expressed
Os07g0618700	LOC_Os07g42650	1.06586	3.1514e-07	0	0	expressed protein
Os06g0714800	LOC_Os06g50080	0.889069	3.24048e-07	0	0	DUF581 domain containing protein, expressed
Os08g0425200	LOC_Os08g32930	1.55738	3.37337e-07	RcbX, RbcX	0	expressed protein
Os04g0587400	LOC_Os04g49748	0.880066	3.8376e-07	OsPUP6	purine permease 6, PUP-type cytokinin transporter 6	purine permease, putative, expressed
Os01g0190000	LOC_Os01g09430	0.610119	4.05394e-07	0	0	expressed protein
Os01g0373800	None	1.36976	4.22296e-07	-	-	-
Os03g0270000	LOC_Os03g16350	0.628356	4.29832e-07	0	0	DNA binding protein, putative, expressed
Os07g0141100	LOC_Os07g04810	0.928591	4.63981e-07	0	0	protein kinase domain containing protein, expressed
Os08g0335200	None	1.67471	4.85183e-07	-	-	-
Os11g0543500	LOC_Os11g34110	0.942781	5.03588e-07	0	0	heparan-alpha-glucosaminide N-acetyltransferase, putative, expressed
Os06g0724000	LOC_Os06g50830	0.648077	5.09473e-07	OsbZIP56, OsFD5	b-ZIP transcription factor 56, FD Transcription Factor 5	bZIP transcription factor domain containing protein, expressed
Os12g0639800	LOC_Os12g44250	0.625112	5.50025e-07	0	0	vesicle-associated membrane protein, putative, expressed
Os06g0166400	LOC_Os06g07030	0.655885	6.73499e-07	OsERF#007, OsERF007, OsERF7, AP2/EREBP#142, AP2/EREBP142	ethylene response factor 7, APETALA2/ethylene-responsive element binding protein 142	AP2 domain containing protein, expressed
Os05g0478000	LOC_Os05g40020	1.41939	6.93535e-07	0	0	RING-H2 finger protein, putative, expressed
Os05g0530400	LOC_Os05g45410	1.04363	7.07629e-07	spl7, HSFA4D, HSF10, HSF15, SP17, OsHsf-15, rHsf10, OsHsfA4d, HSfA4d, lrd13, HSF1	spotted leaf7, spotted leaf-7, Heat stress transcription factor Spl7, Heat stress transcription factor A-4d , Heat stress transcription factor 15, Heat stress transcription factor 10, Protein SPOTTED LEAF 7, HEAT STRESS TRANSCRIPTION FACTOR A4d, spontaneous lesion 7	HSF-type DNA-binding domain containing protein, expressed
Os03g0154000	LOC_Os03g05910	0.905563	7.3945e-07	0	Aromatic-ring hydroxylase family protein	expressed protein
Os10g0359500	LOC_Os10g21560	0.585863	7.4216e-07	ONAC061, ONAC61	NAC domain-containing protein 061, NAC domain-containing protein 61	no apical meristem protein, putative, expressed
Os03g0765400	LOC_Os03g55660	0.727449	7.48834e-07	0	0	nucleoporin, putative, expressed
Os05g0542732	LOC_Os05g46500	0.667156	7.67438e-07	0	0	expressed protein
Os09g0287000	LOC_Os09g11480	0.592305	7.99122e-07	Sub1B, OsERF#063, OsERF063, ERF063, OsERF63, ERF63, AP2/EREBP#166, AP2/EREBP166	submergence-1B, ethylene response factor 63, APETALA2/ethylene-responsive element binding protein 166	AP2 domain containing protein, expressed
Os07g0585900	LOC_Os07g39720	0.784825	8.19664e-07	0	0	expressed protein
Os01g0699100	LOC_Os01g50370	0.665352	8.26674e-07	0	0	STE_MEKK_ste11_MAP3K.4 - STE kinases include homologs to sterile 7, sterile 11 and sterile 20 from yeast, expressed
Os09g0453700	LOC_Os09g28040	0.749005	8.38111e-07	OsPOP18, POP18	Prolyl Oligopeptidase 18, PROLYL OLIGOPEPTIDASE 18	OsPOP18 - Putative Prolyl Oligopeptidase homologue, expressed
Os04g0620000	LOC_Os04g52900	0.587975	9.49048e-07	OsABCC1, ABCC1, OsABCC1-1, OsABCC1-2, OsMRP1	ABC transporter superfamily ABCC subgroup member 1, multidrug resistance-associated protein 1, C-type ATP-binding cassette transporter 1, C-type ABC transporter 1	ABC transporter family protein, putative, expressed
Os08g0111200	LOC_Os08g01940	0.672211	1.02631e-06	0	0	non-lysosomal glucosylceramidase, putative, expressed
Os07g0484800	LOC_Os07g30150	0.629145	1.09439e-06	0	0	phosphoribosyl transferase, putative, expressed
Os06g0714366	None	1.99197	1.19065e-06	-	-	-
Os01g0129600	LOC_Os01g03890	1.21226	1.25732e-06	0	0	DUF260 domain containing protein, putative, expressed
Os09g0545300	LOC_Os09g37330	1.00395	1.27711e-06	OsSAUR39	Small auxin-up RNA 39	OsSAUR39 - Auxin-responsive SAUR gene family member, expressed
Os05g0170200	LOC_Os05g07810	1.27297	1.32456e-06	0	0	universal stress protein domain containing protein, putative, expressed
Os03g0822000	LOC_Os03g60720	0.800923	1.51386e-06	OsEXPA7, EXP7, OsEXP7, OsaEXPa1.26	Expansin-A7, Alpha-expansin-7	expansin precursor, putative, expressed
Os09g0517900	LOC_Os09g34214	0.647592	1.53396e-06	0	0	UDP-glucoronosyl and UDP-glucosyl transferase domain containing protein, expressed
Os07g0593000	LOC_Os07g40300	0.794935	1.59214e-06	OsZFP7	zinc finger protein 7	ZOS7-10 - C2H2 zinc finger protein, expressed
Os10g0560000	LOC_Os10g41060	0.653735	1.62033e-06	0	0	expressed protein
Os07g0537500	LOC_Os07g35310	0.713191	1.70167e-06	0	0	TKL_IRAK_DUF26-lc.12 - DUF26 kinases have homology to DUF26 containing loci, expressed
Os07g0471683	None	0.937537	1.73101e-06	-	-	-
Os09g0332700	LOC_Os09g16330	0.72995	2.10043e-06	OsPDR20, RDR20	0	pleiotropic drug resistance protein, putative, expressed
Os01g0916600	LOC_Os01g68790	0.596269	2.11522e-06	OsGRP1	glycine-rich RNA-binding protein 1	RNA recognition motif containing protein, putative, expressed
Os01g0609300	LOC_Os01g42380	1.22801	2.19635e-06	OsPDR9, ospdr9, OsPDR3, PDR3	pleiotropic drug resistance 9, PDR-type ABC transporter 9, sativa pleiotropic drug resistance 3, pleiotropic drug resistance 3, Pleiotropic drug resistance protein 3	pleiotropic drug resistance protein, putative, expressed
Os12g0145100	LOC_Os12g05050	0.637862	2.33221e-06	0	0	stem-specific protein TSJT1, putative, expressed
Os09g0452900	LOC_Os09g27950	0.778238	2.54168e-06	0	0	galactosyltransferase, putative, expressed
Os07g0475000	LOC_Os07g29240	0.854502	2.60724e-06	0	0	expressed protein
Os03g0315400	LOC_Os03g20090	0.666611	2.74583e-06	OsMYB2, MYB2	0	MYB family transcription factor, putative, expressed
Os01g0175100	LOC_Os01g07970	0.784086	2.77704e-06	0	0	expressed protein
Os07g0684900	LOC_Os07g48560	1.26608	2.87567e-06	OsWOX11, Os WOX11, OsWOX12A	WUSCHEL-related homeobox 11	homeobox domain containing protein, expressed
Os11g0246166	None	0.72778	3.09896e-06	-	-	-
Os02g0799700	LOC_Os02g55610	0.738284	3.53438e-06	0	0	serine-rich protein, putative, expressed
Os07g0225300	LOC_Os07g12340	0.646517	3.61135e-06	OsNAC3, NAC67, ONAC067, OnNAC3*, OsNAC3/ONAC067	OsNAC gene-3, ONNAC GENE 3, NAC domain-containing protein 67	NAC domain-containing protein 67, putative, expressed
Os08g0460600	LOC_Os08g35860	0.780405	3.66521e-06	OsCKX11	cytokinin oxidase 11	cytokinin dehydrogenase precursor, putative, expressed
Os02g0572600	LOC_Os02g36350	0.590886	3.82601e-06	0	Protein kinase PKN/PRK1 effector domain-containing protein	expressed protein
Os05g0533500	LOC_Os05g45710	0.617178	3.8427e-06	0	0	serine acetyltransferase protein, putative, expressed
Os02g0223700	LOC_Os02g13060	0.821725	4.37245e-06	0	0	expressed protein
Os10g0456000	None	0.734661	4.61581e-06	-	-	-
Os02g0762600	LOC_Os02g52490	0.609651	4.89515e-06	SGL1	SG1-LIKE PROTEIN1, SG1-LIKE PROTEIN 1	expressed protein
Os07g0516400	LOC_Os07g33280	0.924687	4.89894e-06	0	0	expressed protein
Os11g0634200	LOC_Os11g41600	0.685559	5.02518e-06	0	0	expressed protein
Os06g0239200	LOC_Os06g13190	0.800853	5.73264e-06	0	0	expressed protein
Os10g0466800	LOC_Os10g32930	1.01393	5.83349e-06	0	0	expressed protein
Os07g0635200	LOC_Os07g44110	0.891888	6.02884e-06	0	0	cytochrome P450 72A1, putative, expressed
Os09g0511700	LOC_Os09g33690	0.624366	6.25974e-06	Os9bglu32, Os9Bglu32	beta-glucosidase 32	Os9bglu32 - beta-glucosidase homologue, similar to G. max hydroxyisourate hydrolase, expressed
Os04g0175300	LOC_Os04g09580	0.838317	7.28002e-06	0	0	expressed protein
Os04g0631100	LOC_Os04g53930	0.747816	7.69829e-06	0	0	organic cation transporter protein, putative, expressed
Os06g0186100	LOC_Os06g08690	0.812156	7.8565e-06	0	0	leucine-rich repeat receptor protein kinase EXS precursor, putative, expressed
Os06g0472200	LOC_Os06g27770	0.653791	9.49456e-06	0	0	isoflavone reductase homolog IRL, putative, expressed
Os08g0480200	LOC_Os08g37456	1.47859	1.00893e-05	OsODD19, ODD19, 2-ODD19, Os2-ODD19, Os2ODD19	2-oxoglutarate-dependent dioxygenase 19	flavonol synthase/flavanone 3-hydroxylase, putative, expressed
Os03g0182900	None	1.45026	1.01055e-05	-	-	-
Os12g0105600	LOC_Os12g01490	1.03703	1.05595e-05	0	0	MYB family transcription factor, putative, expressed
Os04g0567200	LOC_Os04g47930	0.784323	1.06476e-05	OsALMT8	Aluminum-activated malate transporter 8	aluminum-activated malate transporter, putative, expressed
Os03g0159900	LOC_Os03g06390	0.95358	1.06798e-05	0	0	expressed protein
Os01g0609501	None	1.26413	1.10678e-05	-	-	-
Os10g0389200	LOC_Os10g25030	0.592392	1.26104e-05	OsRCCR1, OsRCCR, RCCR	red chlorophyll catabolite reductase 1	red chlorophyll catabolite reductase, putative, expressed
Os11g0684000	LOC_Os11g45740	0.735139	1.2736e-05	OsJAmyb, JAmyb, OsJAMyb	JA-regulated myb transcription factor	MYB family transcription factor, putative, expressed
Os06g0263801	None	2.21428	1.4146e-05	-	-	-
Os02g0649800	LOC_Os02g43360	0.582561	1.44567e-05	0	0	cytochrome b5-like Heme/Steroid binding domain containing protein, expressed
Os04g0605300	LOC_Os04g51580	0.66581	1.44571e-05	OsIRL1	intracellular Ras-group-related LRR protein 1	leucine rich repeat containing protein, expressed
Os04g0634800	LOC_Os04g54210	0.754261	1.7516e-05	0	0	expressed protein
Os02g0149600	LOC_Os02g05610	1.58528	2.00586e-05	0	0	ZOS2-03 - C2H2 zinc finger protein, expressed
Os08g0357300	LOC_Os08g26880	0.597161	2.15813e-05	OsbZIP65	b-ZIP transcription factor 65	bZIP transcription factor domain containing protein, expressed
Os06g0671700	LOC_Os06g45980	0.717484	2.17599e-05	0	0	toprim domain-containing protein, putative, expressed
Os02g0291500	LOC_Os02g18940	0.684444	2.2007e-05	0	0	expressed protein
Os03g0107300	LOC_Os03g01700	0.679422	2.21102e-05	Lsi2, SIET1, OsLsi2	low silicon 2, silicon efflux transporter 1, Si efflux transporter 1, Si/arsenite efflux transporter Lsi2	expressed protein
Os02g0123700	LOC_Os02g03120	1.22255	2.27364e-05	OsGH9B15, OsGLU14, GH9B15, GLU14	glycoside hydrolase OsGH9B15, glycoside hydrolase 9B15, endoglucanase 14	endoglucanase, putative, expressed
Os09g0468300	LOC_Os09g29310	0.621033	2.3342e-05	0	0	zinc finger, C3HC4 type domain containing protein, expressed
Os11g0444700	LOC_Os11g25780	0.86615	2.84493e-05	OsPB1, PB1	PB1 domain-containing protein	PB1 domain containing protein, expressed
Os04g0671500	None	0.752147	2.8461e-05	-	-	-
Os08g0477100	LOC_Os08g37210	1.11773	2.95708e-05	OspPLAIIepsilon, pPLAIIepsilon	Patatin-related phospholipase A II epsilon	patatin, putative, expressed
Os01g0237000	LOC_Os01g13560	0.734681	3.22631e-05	0	0	membrane associated DUF588 domain containing protein, putative, expressed
Os09g0412400	LOC_Os09g24590	0.725853	3.29844e-05	0	0	expressed protein
Os06g0271600	LOC_Os06g16060	0.829653	3.42974e-05	0	0	zinc finger, C3HC4 type domain containing protein, expressed
Os12g0131200	LOC_Os12g03730	0.849147	3.84207e-05	0	0	zinc finger DHHC domain-containing protein, putative, expressed
Os10g0535800	LOC_Os10g39100	0.856736	3.94961e-05	0	0	uncharacterized Cys-rich domain containing protein, putative, expressed
Os11g0133001	LOC_Os11g03820	0.874423	4.08956e-05	0	0	D-mannose binding lectin family protein, expressed
Os01g0877900	LOC_Os01g65620	0.858556	4.09242e-05	0	0	expressed protein
Os08g0538600	LOC_Os08g42590	0.830189	4.10752e-05	0	0	mtN19, putative, expressed
Os08g0249000	LOC_Os08g15050	0.756733	4.14254e-05	OsBBX25, OsG, OsCCT29, BBX25, CCT29	B-box-containing protein 25, CCT domain-containing gene 29, CCT (CO, CO-LIKE and TOC1) domain protein 29, CCT domain protein 29, CONSTANS-like gene G	CCT/B-box zinc finger protein, putative, expressed
Os12g0440300	None	2.37218	4.22342e-05	-	-	-
Os04g0654400	LOC_Os04g56030	0.732636	4.36303e-05	0	0	glycine-rich cell wall structural protein precursor, putative, expressed
Os02g0733300	LOC_Os02g50040	1.53769	4.41601e-05	OsGH9B1	glycoside hydrolase OsGH9B1, glycoside hydrolase 9B1	endoglucanase, putative, expressed
Os07g0471900	LOC_Os07g28890	0.682669	4.69786e-05	OsbHLH077	basic helix-loop-helix protein 077	ethylene-responsive protein related, putative, expressed
Os10g0531400	LOC_Os10g38780	0.719393	4.87875e-05	OsGSTU10	glutathione transferase U10	glutathione S-transferase, putative, expressed
Os01g0247700	LOC_Os01g14520	0.728951	4.94937e-05	SLAC	SLOW ANION CHANNEL	C4-dicarboxylate transporter/malic acid transport protein domain containing protein, expressed
Os03g0806600	LOC_Os03g59180	0.766831	5.01619e-05	0	0	expressed protein
Os04g0210700	LOC_Os04g13364	1.60349	5.20746e-05	-	-	-
Os06g0329300	LOC_Os06g22390	0.839233	5.24286e-05	0	0	expressed protein
Os01g0623500	LOC_Os01g43480	0.600541	5.29628e-05	0	0	AAA-type ATPase family protein, putative, expressed
Os01g0816100	LOC_Os01g60020	0.855129	5.46068e-05	OsNAC4, NAC68, ONAC068, OnNAC4*, OnNAC4, OsNAC4/ONAC068	NAC 4, NAC domain-containing protein 68, ONNAC GENE 4, OsNAC gene-4, OnNAC gene-4	NAC domain transcription factor, putative, expressed
Os01g0638000	LOC_Os01g45110	1.11242	5.46241e-05	0	UDP-glucose-dependent glycosyltransferase 703A2	anthocyanin 3-O-beta-glucosyltransferase, putative, expressed
Os02g0772600	LOC_Os02g53280	1.99882	5.99426e-05	0	0	expressed protein
Os10g0146901	None	0.860927	6.34317e-05	-	-	-
Os08g0520900	LOC_Os08g40930	0.623895	6.35459e-05	OsISA1, ISA, OsISA, PHS8, PHS8/ISA1	isoamylase 1, isoamylase1, sugary-1, pre-harvest sprouting 8	Alpha amylase, catalytic domain containing protein, expressed
Os07g0635500	LOC_Os07g44140	0.717819	6.4915e-05	OsCYP709C5	Cytochrome P450 709C5	cytochrome P450 72A1, putative, expressed
Os05g0525900	LOC_Os05g45020	0.94488	6.59253e-05	OsC3H37, OsTZF7, OsCCCH-Zn-1	Zinc finger CCCH domain-containing protein 37, Tandem zinc finger protein 7	zinc finger/CCCH transcription factor, putative, expressed
Os04g0560700	LOC_Os04g47310	0.638925	6.79623e-05	0	0	expressed protein
Os01g0268600	LOC_Os01g16310	0.931495	6.91571e-05	0	0	glycosyl hydrolase, family 31, putative, expressed
Os01g0609200	LOC_Os01g42370	1.79386	7.25922e-05	OsABCG35, OsPDR11, OsPDR2	ABC transporter superfamily ABCG subgroup member 35, pleiotropic drug resistance 11, pleiotropic drug resistance 2	pleiotropic drug resistance protein, putative, expressed
Os01g0829000	LOC_Os01g61320	0.87058	7.43335e-05	0	0	thioredoxin, putative, expressed
Os03g0242100	LOC_Os03g13850	0.597604	8.46924e-05	OsRAD17	Radiation sensitive 17	cell cycle checkpoint protein RAD17, putative, expressed
Os01g0766300	LOC_Os01g56080	0.86287	8.49726e-05	0	0	expressed protein
Os05g0158600	LOC_Os05g06670	0.960564	8.70564e-05	OsGA2ox1, ga2ox-1, OsGA2ox-1, ga2ox, ga2ox 1, GA2ox1	rice GA 2-oxidase1, GA 2-oxidase 1, Gibberellin 2-oxidase 1	gibberellin 2-oxidase, putative, expressed
Os04g0639200	LOC_Os04g54630	1.06594	8.72978e-05	0	0	expressed protein
Os04g0466000	None	1.36243	8.78782e-05	-	-	-
Os04g0447700	LOC_Os04g37490	0.647362	8.9127e-05	0	0	oxidoreductase, aldo/keto reductase family protein, putative, expressed
Os03g0812400	LOC_Os03g59770	0.806228	8.95055e-05	0	0	EF hand family protein, putative, expressed
Os03g0287400	LOC_Os03g17810	1.6628	9.06512e-05	0	0	DUF260 domain containing protein, putative, expressed
Os04g0653700	LOC_Os04g55980	0.761302	9.12108e-05	0	glycine-rich RNA-binding protein	glycine-rich RNA-binding, abscisic acid-inducible protein, putative, expressed
Os06g0504900	LOC_Os06g30860	1.40484	9.17912e-05	OsWRKY31	Rice WRKY gene31	WRKY31, expressed
Os10g0419600	LOC_Os10g28370	1.07762	9.45456e-05	OsCHL	Chlorophyllase, Chlase	chlorophyllase-2, chloroplast precursor, putative, expressed
Os10g0527800	LOC_Os10g38360	0.814894	9.62507e-05	OsGSTU12, OsGSTU6.2, GSTU6.2	Glutathione S-transferase GSTU6.2, glutathione transferase U12	glutathione S-transferase, putative, expressed
Os06g0233800	LOC_Os06g12740	1.22056	9.78598e-05	0	0	expressed protein
Os05g0421450	None	0.903013	0.000103612	-	-	-
Os05g0399200	LOC_Os05g33110	0.606811	0.00010513	0	0	endo-1,3;1,4-beta-D-glucanase precursor, putative, expressed
Os03g0292700	LOC_Os03g18170	0.997193	0.000109558	0	0	STE_MEKK_ste11_MAP3K.13 - STE kinases include homologs to sterile 7, sterile 11 and sterile 20 from yeast, expressed
Os05g0106200	LOC_Os05g01570	0.754976	0.000109663	OsUMAMIT8	Usually Multiple Acids Move In and out Transporter 8	auxin-induced protein 5NG4, putative, expressed
Os10g0509401	LOC_Os10g36580	0.659774	0.000112815	0	0	UP-9A, putative, expressed
Os11g0444900	LOC_Os11g25780	0.798364	0.000119024	-	-	-
Os01g0803800	LOC_Os01g58960	1.13568	0.000124752	OsCYP94D12	Cytochrome P450 94D12	cytochrome P450, putative, expressed
Os04g0373400	LOC_Os04g30490	0.652689	0.000127476	0	0	MATE efflux family protein, putative, expressed
Os01g0272850	None	0.580036	0.000130043	-	-	-
Os09g0491740	LOC_Os09g31478	0.725509	0.00013103	OsPILS1, PILS1	PIN likes 1	auxin efflux carrier component, putative, expressed
Os09g0471800	LOC_Os09g29600	0.656363	0.000135692	OsWAK85, YK10	0	OsWAK85 - OsWAK receptor-like cytoplasmic kinase OsWAK-RLCK, expressed
Os01g0867300	LOC_Os01g64730	0.63629	0.000139229	OsbZIP12, OsABF1, ABF1, OsOSE2, OSE2	b-ZIP transcription factor 12, ABA responsive element binding factor 1, ORGAN SPECIFIC ELEMENT 2	bZIP transcription factor domain containing protein, expressed
Os12g0592900	LOC_Os12g40180	1.68341	0.000141643	0	0	expressed protein
Os01g0855600	LOC_Os01g63690	0.603776	0.000142397	HS1	putative nematode-resistance protein	hs1, putative, expressed
Os03g0351300	LOC_Os03g22790	0.830832	0.000143913	0	beta-amylase	beta-amylase, putative, expressed
Os04g0544000	LOC_Os04g45980	0.84996	0.000145439	0	0	glycine-rich cell wall protein, putative, expressed
Os10g0542400	LOC_Os10g39640	0.825476	0.000145895	0	0	expansin precursor, putative, expressed
Os10g0401000	LOC_Os10g26150	0.81469	0.000146531	0	0	expressed protein
Os02g0582600	LOC_Os02g37160	0.633236	0.000148681	0	0	heavy metal transport/detoxification protein, putative, expressed
Os04g0587500	LOC_Os04g49757	1.09717	0.000158766	-	-	-
Os10g0467000	LOC_Os10g32940	0.957436	0.000163207	0	0	expressed protein
Os04g0339400	LOC_Os04g27060	1.21016	0.000164398	OsAKR, AKR	aldo-keto reductase	oxidoreductase, aldo/keto reductase family protein, putative, expressed
Os01g0286100	None	0.801608	0.000165202	-	-	-
Os04g0635450	None	1.74758	0.000177947	-	-	-
Os04g0503200	LOC_Os04g42451	0.778207	0.000181767	0	0	expressed protein
Os09g0444900	LOC_Os09g27260	1.25635	0.000194753	0	0	plant viral response family protein, putative, expressed
Os06g0133600	LOC_Os06g04250	0.943144	0.00019781	0	0	phosphate-induced protein 1 conserved region domain containing protein, expressed
Os03g0586400	LOC_Os03g38940	0.777703	0.000216768	0	0	expressed protein
Os07g0245100	LOC_Os07g14150	0.836879	0.000217947	0	0	cytidine deaminase, putative, expressed
Os11g0256900	LOC_Os11g15040	0.927778	0.000218164	0	0	S-adenosyl-L-methionine:benzoic acid/salicylic acid carboxyl methyltransferase, putative, expressed
Os06g0536100	LOC_Os06g34530	0.922655	0.000221449	0	0	zinc finger, C3HC4 type domain containing protein, expressed
Os10g0528300	None	0.936822	0.000234995	-	-	-
Os10g0485600	LOC_Os10g34430	0.787723	0.000243309	OsDCL3b	Endoribonuclease Dicer homolog 3b, Dicer-like protein 3b	Dicer, putative, expressed
Os04g0688300	LOC_Os04g59190	0.761913	0.000254368	prx61	class III peroxidase 61, Peroxidase 2	peroxidase precursor, putative, expressed
Os01g0747300	LOC_Os01g54340	0.752994	0.000254558	0	0	plant-specific domain TIGR01615 family protein, expressed
Os02g0790500	LOC_Os02g54820	0.622707	0.000256067	OsTPS5	0	trehalose-6-phosphate synthase, putative, expressed
Os03g0856700	LOC_Os03g63970	0.629364	0.000264588	OsGA20ox1, 20ox1, GA20ox-1, ga20ox1, Os20ox, C20OX2, OsGA20ox2, OsGA20ox-1, GA20ox1, GNP1	rice GA 20-oxidase1, GA 20-oxidase1, Gibberellin 20 oxidase 1, Gibberellin C-20 oxidase 1, GA 20-oxidase 1, GA20 oxidase-1, GA 20-oxidase 1, GA20 oxidase, Gibberellin C-20 oxidase, Grain Number per Panicle1	gibberellin 20 oxidase 1, putative, expressed
Os09g0554200	LOC_Os09g38110	0.610842	0.000267477	0	0	RING-H2 finger protein, putative, expressed
Os03g0216300	LOC_Os03g11690	0.652694	0.000270194	0	0	PPR repeat containing protein, expressed
Os08g0508700	LOC_Os08g39830	0.879212	0.00028309	OsEIL4	EIN3-like protein 4, ETHYLENE INSENSITIVE3-LIKE 4, EIN3-LIKE 4	ethylene-insensitive 3, putative, expressed
Os03g0340500	LOC_Os03g22120	0.590508	0.000284123	SUS4, SS4, OsScS4, RSs4, RSus4, OsSUS4	Rice sucrose synthase-4, Sucrose synthase 4, Sucrose-UDP glucosyltransferase 4, Sucrose synthase-4, rice SuSy gene 4	sucrose synthase, putative, expressed
Os05g0506000	LOC_Os05g43040	0.584327	0.000292394	0	MS5 homolog	tetratricopeptide repeat domain containing protein, expressed
Os08g0480000	LOC_Os08g37432	0.664777	0.000293433	0	0	MATE efflux family protein, putative, expressed
Os12g0552800	LOC_Os12g36680	0.753281	0.000300598	0	0	expressed protein
Os01g0676200	LOC_Os01g48500	0.601508	0.000300852	0	0	expressed protein
Os05g0231600	None	0.908538	0.000302369	-	-	-
Os02g0629000	LOC_Os02g41840	0.723651	0.000304082	0	0	DUF584 domain containing protein, putative, expressed
Os02g0178300	LOC_Os02g08170	1.00868	0.000328011	0	0	GDU1, putative, expressed
Os04g0469300	LOC_Os04g39380	1.29035	0.000329552	0	0	heavy metal transport/detoxification protein, putative, expressed
Os07g0605200	LOC_Os07g41370	0.730798	0.000338874	OsMADS18, MADS2, OsMADS2, MADS28, OsMADS28, FDRMADS7, OsMADS18/28	MADS box gene18, MADS-box transcription factor 18, MADS-box protein 2, MADS-box protein 28	OsMADS18 - MADS-box family gene with MIKCc type-box, expressed
Os06g0318600	LOC_Os06g21380	0.757161	0.000349103	OsCttP3, CTTP3	C-terminal processing peptidase 3, C-TERMINAL PROCESSING PEPTIDASE 3	OsCttP3 - Putative C-terminal processing peptidase homologue, expressed
Os02g0148000	LOC_Os02g05470	0.772817	0.000350349	OsCCT03, OsCMF3	CCT domain-containing gene 3, CCT (CO, CO-LIKE and TOC1) domain protein 3, CCT domain protein 3, CCT MOTIF FAMILY (CMF) gene 3	CCT motif family protein, expressed
Os07g0561800	LOC_Os07g37454	0.879963	0.000354952	0	0	urate anion exchanger, putative, expressed
Os05g0537100	LOC_Os05g46020	0.770758	0.000362187	OsWRKY7	Rice WRKY gene7	WRKY7, expressed
Os08g0491000	LOC_Os08g38310	0.622659	0.000363436	0	0	expressed protein
Os03g0826900	LOC_Os03g61160	1.62485	0.000376405	OsEnS-58	endosperm-specific gene 58	expressed protein
Os10g0525500	LOC_Os10g38150	0.623422	0.000382464	OsGSTU21	0	glutathione S-transferase, N-terminal domain containing protein, expressed
Os04g0679400	LOC_Os04g58280	0.77851	0.000388069	0	0	stem-specific protein TSJT1, putative, expressed
Os07g0606600	LOC_Os07g41580	0.705217	0.000396227	OsHAP3F, NF-YB, CBF-A, NF-YB10, OsNF-YB10, NFYB10	NUCLEAR FACTOR-Y subunit B10, NUCLEAR FACTOR-Y subunit NF-YB10, NF-YB subunit 10, NF-YB family 10	histone-like transcription factor and archaeal histone, putative, expressed
Os09g0518200	LOC_Os09g34250	0.727971	0.000399059	OsSGT, SGT, UGT74H3	salicylic acid glucosyltransferase, SA-glucosyltransferase, UDP-glucose-dependent glycosyltransferase 74H3	UDP-glucoronosyl and UDP-glucosyl transferase domain containing protein, expressed
Os07g0537600	LOC_Os07g35330	0.618482	0.000401503	0	0	TKL_IRAK_DUF26-lc.13 - DUF26 kinases have homology to DUF26 containing loci, expressed
Os06g0112000	LOC_Os06g02200	0.749045	0.000413038	0	0	pentatricopeptide, putative, expressed
Os01g0548600	LOC_Os01g36790	0.95894	0.000426959	0	0	TKL_IRAK_DUF26-lf.2 - DUF26 kinases have homology to DUF26 containing loci, expressed
Os06g0349800	LOC_Os06g24190	0.580173	0.000437651	0	0	expressed protein
Os01g0959750	None	0.657825	0.0004408	-	-	-
Os05g0565400	LOC_Os05g49060	0.740433	0.000448923	0	0	uncharacterized protein ycf23, putative, expressed
Os10g0365200	LOC_Os10g22070	0.809118	0.000453503	OsGSTU33	0	glutathione S-transferase, putative, expressed
Os05g0418100	LOC_Os05g34550	0.61465	0.000477016	OsMLO9, MLO9	powdery-MiLdew-resistance gene O9, Mildew resistance Locus O-9	MLO domain containing protein, putative, expressed
Os11g0657300	LOC_Os11g43620	0.712811	0.000485237	0	Sm gene, Sm family protein	LSM domain containing protein, expressed
Os04g0338100	LOC_Os04g26920	0.656429	0.000492374	0	0	oxidoreductase, aldo/keto reductase family protein, putative, expressed
Os11g0488900	LOC_Os11g29710	0.670032	0.000509896	OsFbox600, Os_F0472	F-box protein 600	OsFBO4 - F-box and other domain containing protein, expressed
Os06g0172901	None	0.747042	0.000521262	-	-	-
Os06g0114650	None	0.867011	0.00052485	-	-	-
Os06g0181700	LOC_Os06g08340	1.51816	0.000534607	OsWR4, WR4, OsERF#002, OsERF002, ERF002, OsERF2, AP2/EREBP#100, AP2/EREBP100	rice wax synthesis regulatory gene 4, wax synthesis regulator 4, ethylene response factor 2, APETALA2/ethylene-responsive element binding protein 100	AP2 domain containing protein, expressed
Os06g0142400	LOC_Os06g05020	1.382	0.000540652	OsENOD93, ENOD93	early nodulin 93 gene	early nodulin 93 ENOD93 protein, putative, expressed
Os10g0515900	LOC_Os10g37160	1.68737	0.000541021	0	0	transposon protein, putative, unclassified, expressed
Os04g0659000	LOC_Os04g56390	1.47431	0.000549912	0	0	expressed protein
Os07g0688200	LOC_Os07g48870	0.685656	0.000550891	R2R3-MYB	MYB transcription factor	MYB family transcription factor, putative, expressed
Os07g0638100	LOC_Os07g44410	0.752003	0.00055293	0	0	WD40-like Beta Propeller Repeat family protein, expressed
Os01g0817633	None	1.09818	0.000552964	-	-	-
Os08g0376300	LOC_Os08g28870	0.814465	0.000558327	0	0	receptor-like protein kinase 5 precursor, putative, expressed
Os01g0869450	None	1.56994	0.000591659	-	-	-
Os01g0303000	LOC_Os01g19740	0.761402	0.000603891	0	0	calvin cycle protein CP12, putative, expressed
Os02g0799600	LOC_Os02g55600	0.715073	0.000606177	0	0	expressed protein
Os05g0421600	LOC_Os05g34830	0.658101	0.000606824	ONAC088, ONAC88	NAC domain-containing protein 088, NAC domain-containing protein 88	No apical meristem protein, putative, expressed
Os10g0508700	LOC_Os10g36500	1.01471	0.000612818	0	0	invertase/pectin methylesterase inhibitor family protein, putative, expressed
Os10g0376900	LOC_Os10g23050	0.622703	0.000621129	OsbHLH045	basic helix-loop-helix protein 045	helix-loop-helix DNA-binding protein, putative, expressed
Os02g0633900	LOC_Os02g42270	1.8677	0.000623926	OsPP2C24, PP2C24, OsPP35	protein phosphatase 2C24, protein phosphatase 2C 24, protein phosphatase 35	stage II sporulation protein E, putative, expressed
Os12g0140300	LOC_Os12g04610	0.885371	0.000623926	0	0	expressed protein
Os01g0323300	LOC_Os01g21990	0.622492	0.000634109	0	0	CRS2-associated factor 2, chloroplast precursor, putative, expressed
Os03g0661800	LOC_Os03g45970	0.593369	0.000639706	0	0	expressed protein
Os07g0613000	LOC_Os07g42160	0.758344	0.000652302	0	0	HD domain containing protein, putative, expressed
Os12g0606600	LOC_Os12g41350	0.587212	0.000673329	OsSTA288	0	meiotic asynaptic mutant 1, putative, expressed
Os07g0526400	LOC_Os07g34260	1.59258	0.000704654	OsPKS15	polyketide synthase 15	chalcone and stilbene synthases, putative, expressed
Os05g0470650	LOC_Os05g39374	0.68646	0.000710407	0	0	expressed protein
Os01g0198900	LOC_Os01g10210	0.831035	0.000734817	0	0	lachrymatory factor synthase, putative, expressed
Os02g0818000	LOC_Os02g57280	0.840548	0.000737903	OsCBSX3, OsCBSX3a, OsCBSX3b, OsCBSX3c, OsCBSX3d, OsCBSX3e	cystathionine b-synthase domain containing protein OsCBSX3, CBS domain containing protein OsCBSX3	CBS domain containing membrane protein, putative, expressed
Os03g0138700	LOC_Os03g04570	1.03452	0.000746193	0	0	peptide transporter PTR3-A, putative, expressed
Os01g0559525	None	0.828532	0.000770478	-	-	-
Os01g0956075	LOC_Os01g72600	0.636311	0.000776691	0	0	spotted leaf 11, putative, expressed
Os02g0713900	LOC_Os02g48330	0.854449	0.000780133	HMGR I, Hmg1, HMGR1, HMGR 1, OsHMGR1	3-hydroxy-3-methylglutaryl coenzyme A reductase I, 3-hydroxy-3-methylglutaryl-CoA reductase 1	3-hydroxy-3-methylglutaryl-coenzyme A reductase, putative, expressed
Os12g0495525	None	1.05525	0.000841554	-	-	-
Os03g0432100	LOC_Os03g31750	1.09828	0.000850932	osppdka, ppdka	Pyruvate orthophosphate dikinase, cytosolic Pyruvate orthophosphate dikinase, cytosolic PPDK	pyruvate, phosphate dikinase, chloroplast precursor, putative, expressed
Os01g0102300	LOC_Os01g01280	0.76908	0.000851049	OsTLP27	Thylakoid lumenal protein 27	expressed protein
Os12g0617400	LOC_Os12g42280	1.47236	0.000860978	OSNCED2, OsNCED2, OsNCED5, NCED5	9-cis-epoxycarotenoid dioxygenase 2	9-cis-epoxycarotenoid dioxygenase 1, chloroplast precursor, putative, expressed
Os02g0455400	LOC_Os02g25780	0.608078	0.000863057	0	0	expressed protein
Os03g0760200	LOC_Os03g55240	0.733948	0.000877209	-	-	-
Os11g0583200	LOC_Os11g37330	0.737687	0.000889647	0	0	pentatricopeptide repeat domain containing protein, putative, expressed
Os05g0182600	LOC_Os05g08970	0.809077	0.000909112	0	0	SSRP1-like FACT complex subunit, putative, expressed
Os09g0123500	LOC_Os09g03630	1.17952	0.000926825	0	0	ankyrin, putative, expressed
Os06g0650300	LOC_Os06g44100	1.52776	0.000943752	OsglHAT1, glHAT1, GW6a	GCN5-related N-acetyltransferase-like histone acetyltransferase 1, GNAT-like HAT1, Grain weight on chromosome 6-a	HLS, putative, expressed
Os01g0674400	LOC_Os01g48360	0.836135	0.000948035	0	0	expressed protein
Os06g0470350	None	0.780302	0.000948035	-	-	-
Os04g0530000	LOC_Os04g44770	0.738091	0.00095574	0	0	expressed protein
Os08g0174300	LOC_Os08g07730	1.17438	0.000967184	0	0	transferase family protein, putative, expressed
Os01g0960600	LOC_Os01g73005	0.82572	0.00100107	0	0	expressed protein
Os11g0702100	LOC_Os11g47600	1.13993	0.0010063	0	0	glycosyl hydrolase, putative, expressed
Os04g0670700	LOC_Os04g57500	1.03307	0.00100998	OsVTE5	VITAMIN E DEFICIENT 5	phosphatidate cytidylyltransferase, putative, expressed
Os01g0742100	None	0.614425	0.00104013	-	-	-
Os01g0510200	LOC_Os01g32670	0.754221	0.00104743	0	0	expressed protein
Os04g0543900	LOC_Os04g45970	0.64487	0.00105809	OsGDH2	glutamate dehydrogenase 2	glutamate dehydrogenase protein, putative, expressed
Os02g0227100	LOC_Os02g13370	0.694894	0.0010598	OsO3L3	OXIDATIVE STRESS 3-like 3, OXS3-like 3	expressed protein
Os11g0256100	LOC_Os11g14980	0.673648	0.00108354	0	0	pentatricopeptide, putative, expressed
Os11g0683800	LOC_Os11g45730	1.6749	0.00109267	OsPME34	pectin methylesterase 34	pectinesterase, putative, expressed
Os09g0439200	LOC_Os09g26780	0.630811	0.00110946	OsJAZ7, JAZ7, OsJAZ 8, OsJAZ8, Os-JAZ8, JAZ8, OsTIFY10c, OsTIFY10c/OsJAZ8	Jasmonate ZIM-domain protein 7, Jasmonate ZIM-domain protein 8.	zinc-finger protein, putative, expressed
Os07g0661800	LOC_Os07g46720	0.594043	0.00110946	0	0	nucleolar protein 5A, putative, expressed
Os03g0143100	LOC_Os03g04950	1.43401	0.00112423	OsSDD1, SDD1, OsSub26, SUB26	Subtilisin 26, SUBTILISIN 26, STOMATA DENSITY AND DISTRIBUTION1, STOMATA DENSITY AND DISTRIBUTION 1	OsSub26 - Putative Subtilisin homologue, expressed
Os02g0533800	LOC_Os02g33070	0.623496	0.00112568	0	0	expressed protein
Os05g0580500	LOC_Os05g50410	0.865894	0.00117987	OsRad21-4, REC8, OsREC8, OsRAD21-4	Rad21-4 protein, RECombination 8	Rad21 / Rec8 like protein, putative, expressed
Os02g0773500	LOC_Os02g53350	0.765476	0.00119657	0	0	expressed protein
Os02g0226600	LOC_Os02g13310	1.13214	0.00119962	0	0	homeobox domain containing protein, expressed
Os03g0722700	LOC_Os03g51260	0.937886	0.00121471	0	0	expressed protein
Os02g0684400	LOC_Os02g45930	0.663342	0.00122638	OsOXS3	0	expressed protein
Os08g0114200	LOC_Os08g02220	0.738334	0.00122695	OsGH9B16	glycoside hydrolase OsGH9B16, glycoside hydrolase 9B16	endoglucanase, putative, expressed
Os06g0723400	LOC_Os06g50780	0.715719	0.0012564	0	0	expressed protein
Os09g0345300	LOC_Os09g17630	0.916133	0.00126353	0	0	receptor-like protein kinase 2, putative, expressed
Os02g0206400	LOC_Os02g11130	0.626231	0.00126547	0	0	cytokinin-O-glucosyltransferase 3, putative, expressed
Os10g0397800	LOC_Os10g25830	0.602979	0.00128099	0	0	mitochondrial carrier protein, putative, expressed
Os02g0792800	LOC_Os02g54980	0.617407	0.00130622	0	0	pheophorbide a oxygenase, chloroplast precursor, putative, expressed
Os06g0136600	LOC_Os06g04510	0.655784	0.00131351	OsEno5, Eno5	Glyceraldehyde 3-phosphate dehydrogenase, enolase 5	enolase, putative, expressed
Os01g0759400	LOC_Os01g55450	0.799383	0.00131415	OsPK7, OsPK07, OsCIPK12, CIPK12	protein kinase 7, CBL-interacting protein kinase 12, CALCINEURIN B-LIKE PROTEIN-INTERACTING PROTEIN KINASE 12	CAMK_KIN1/SNF1/Nim1_like.11 - CAMK includes calcium/calmodulin depedent protein kinases, expressed
Os02g0612900	LOC_Os02g39930	0.661229	0.00132882	0	0	OsTIL-1 Temperature-induced lipocalin-1, expressed
Os11g0133800	LOC_Os11g03910	0.67573	0.00135099	0	0	zinc finger DHHC domain-containing protein, putative, expressed
Os06g0298200	LOC_Os06g19444	0.680764	0.00136139	OsBBX19, BBX19, OsM, DTH2, qDTH-2, OsCCT22, CCT22	B-box-containing protein 19, Days to heading on chromosome 2, CCT domain-containing gene 22, CCT (CO, CO-LIKE and TOC1) domain protein 22, CCT domain protein 22	CCT/B-box zinc finger protein, putative, expressed
Os02g0215200	LOC_Os02g12380	0.597779	0.00139521	OsHDAC2, HDA710, OsHDA710	class-1 type histone deacetylase2	histone deacetylase, putative, expressed
Os02g0730775	None	1.11067	0.00145747	-	-	-
Os09g0491822	LOC_Os09g31498	1.71007	0.00149331	OsCCR32	Cinnamoyl-CoA reductase 32	dihydroflavonol-4-reductase, putative, expressed
Os02g0774200	LOC_Os02g53410	0.846913	0.00153166	0	0	expressed protein
Os10g0456800	LOC_Os10g31850	0.664278	0.0015758	OsDCA1	DST Co-activator 1	RING finger and CHY zinc finger domain-containing protein 1, putative, expressed
Os01g0752500	LOC_Os01g54890	0.593924	0.00158583	OsERF#092, OsERF092, OsERF92, ERF922, OsERF922, AP2/EREBP#078, AP2/EREBP78	ethylene response factor 922, ETHYLENE-RESPONSIVE ELEMENT-BINDING FACTOR 922, ethylene response factor 92, APETALA2/ethylene-responsive element binding protein 78, Ethylene responsive factor 922	ethylene-responsive transcription factor 2, putative, expressed
Os10g0372800	LOC_Os10g22730	0.825681	0.00160604	0	0	expressed protein
Os02g0689700	LOC_Os02g46440	0.681793	0.00169568	0	0	expressed protein
Os02g0533200	LOC_Os02g33020	0.638282	0.00171563	0	0	SOUL heme-binding protein, putative, expressed
Os01g0388101	LOC_Os01g29150	1.30465	0.00173635	-	-	-
Os02g0575200	LOC_Os02g36550	0.895469	0.0018075	0	0	phosphopantothenate--cysteine ligase, putative, expressed
Os09g0498500	LOC_Os09g32290	0.590627	0.00182551	-	-	-
Os04g0489900	LOC_Os04g41238	0.719568	0.00183326	0	0	expressed protein
Os11g0591800	LOC_Os11g37940	0.678637	0.00187116	OsPR4d	pathogenesis-related protein 4d, PR protein 4d	WIP2 - Wound-induced protein precursor, expressed
Os09g0400600	LOC_Os09g23595	0.782429	0.0018913	0	0	expressed protein
Os11g0665600	LOC_Os11g44380	0.655969	0.00198232	0	0	expressed protein
Os12g0153200	LOC_Os12g05690	0.903677	0.00204607	0	0	expressed protein
Os10g0529600	None	1.01608	0.0020493	-	-	-
Os03g0643700	LOC_Os03g44170	1.01728	0.00207765	OsGSTU44	glutathione transferase U44	glutathione S-transferase, putative, expressed
Os09g0272600	LOC_Os09g10010	0.903104	0.0020957	0	0	expressed protein
Os01g0558100	LOC_Os01g37750	0.600434	0.0021126	OsGSTU6	0	glutathione S-transferase, putative, expressed
Os12g0132900	None	0.902731	0.00215685	-	-	-
Os06g0698711	None	0.836943	0.00220684	-	-	-
Os04g0444300	LOC_Os04g36670	0.581394	0.00221611	OsARGOS	0	expressed protein
Os11g0502700	LOC_Os11g30760	0.679607	0.00228684	0	0	expressed protein
Os07g0673400	LOC_Os07g47620	0.685679	0.00241218	OsUsp1	universal stress protein 1	universal stress protein domain containing protein, putative, expressed
Os07g0241700	LOC_Os07g13800	0.649501	0.00242541	0	0	cytokinin-N-glucosyltransferase, putative, expressed
Os08g0461300	LOC_Os08g35930	1.17121	0.00243794	OsFbox452, Os_F0193	F-box protein 452	OsFBL50 - F-box domain and LRR containing protein, expressed
Os11g0533000	LOC_Os11g32870	0.696578	0.00245171	0	0	expressed protein
Os10g0528400	LOC_Os10g38489	0.64335	0.00245612	-	-	-
Os02g0166501	None	1.53404	0.0024624	-	-	-
Os07g0229800	LOC_Os07g12640	0.64431	0.00250025	0	0	glycerol-3-phosphate dehydrogenase, putative, expressed
Os11g0470500	LOC_Os11g28104	0.744918	0.00253847	0	0	TKL_IRAK_DUF26-lf.4 - DUF26 kinases have homology to DUF26 containing loci, expressed
Os01g0692100	LOC_Os01g49720	0.647526	0.00254448	OsGSTU39	glutathione transferase U39	glutathione S-transferase, putative, expressed
Os04g0167800	LOC_Os04g08550	0.958716	0.0025512	0	0	oxidoreductase, aldo/keto reductase family protein, putative, expressed
Os04g0458600	LOC_Os04g38540	0.62673	0.00255779	0	0	aldose 1-epimerase, putative, expressed
Os03g0607200	LOC_Os03g41060	1.12533	0.00257447	0	0	GASR2 - Gibberellin-regulated GASA/GAST/Snakin family protein precursor, putative, expressed
Os03g0795000	LOC_Os03g58080	0.606047	0.00257875	0	0	BT1 family protein, putative, expressed
Os06g0142350	LOC_Os06g05010	1.24228	0.00259325	UDP-GT, OsENOD93-1	UDP-glucuronyl transferase, early nodulin 93 gene 1	early nodulin 93 ENOD93 protein, putative, expressed
Os02g0649900	LOC_Os02g43370	0.739887	0.00261239	OsYSL2, Os-YSL2, OsYs6	rice YSL (yellow stripe-like) gene2, Metal-nicotianamine transporter YSL2, Protein YELLOW STRIPE LIKE 2, ferrous Fe- and Mn-NA transporter OsYSL2, yellow stripe 1-like transporter 2	transposon protein, putative, unclassified, expressed
Os06g0602500	LOC_Os06g40030	0.644401	0.00270542	0	0	S-locus-like receptor protein kinase, putative, expressed
Os11g0428800	LOC_Os11g24140	1.45806	0.00270544	OsUCL35	uclacyanin-like protein 35	plastocyanin-like domain containing protein, putative, expressed
Os08g0507100	LOC_Os08g39660	1.27698	0.00271669	CYP76M10	Cytochrome P450 76M10	cytochrome P450, putative, expressed
Os06g0207950	None	1.00001	0.00272697	-	-	-
Os02g0811800	LOC_Os02g56700	1.39436	0.00280301	OsCCR10, CCR10	Dihydrofolate-4-reductase, Cinnamoyl-CoA reductase 10, OsCINNAMOYL-COENZYME A REDUCTASE10, CINNAMOYL-COENZYME A REDUCTASE 10	dehydrogenase, putative, expressed
Os04g0288500	LOC_Os04g22120	1.11311	0.00285753	0	0	protein kinase, putative, expressed
Os02g0214900	LOC_Os02g12350	0.623986	0.00288511	OsHDAC3, HDA703	class-1 type histone deacetylase3	histone deacetylase, putative, expressed
Os10g0350800	LOC_Os10g21020	0.681688	0.00291178	0	0	expressed protein
Os03g0716200	LOC_Os03g50780	0.715723	0.0029977	0	0	PHD-finger domain containing protein, putative, expressed
Os10g0183500	None	0.641136	0.00305132	-	-	-
Os07g0631900	LOC_Os07g43810	0.656224	0.00308929	0	0	RNA recognition motif containing protein, putative, expressed
Os09g0482640	LOC_Os09g30454	0.856885	0.0031823	OsWAK87	0	OsWAK87 - OsWAK receptor-like protein kinase, expressed
Os11g0120300	LOC_Os11g02750	0.80174	0.00320569	0	0	DUF567 domain containing protein, putative, expressed
Os11g0664400	LOC_Os11g44300	0.712061	0.00320987	0	0	expressed protein
Os04g0583200	LOC_Os04g49370	0.733898	0.00325849	OsO3L1	OXIDATIVE STRESS 3-like 1, OXS3-like 1	expressed protein
Os12g0509200	LOC_Os12g32480	1.1654	0.00326979	0	0	expressed protein
Os04g0266900	LOC_Os04g19740	0.683064	0.00342286	0	0	transketolase, chloroplast precursor, putative, expressed
Os11g0533100	LOC_Os11g32880	0.585177	0.0036799	0	0	DEAD-box ATP-dependent RNA helicase, putative, expressed
Os03g0697200	LOC_Os03g49050	1.24776	0.00369257	LOGL4	LOG LIKE phosphoribohydrolase 4, LOG LIKE 4	possible lysine decarboxylase domain containing protein, expressed
Os07g0660100	None	0.681864	0.00375364	-	-	-
Os01g0637800	LOC_Os01g45090	1.18994	0.00375744	OsMYB8	myb transcription factor 8, transcription factor MYB8	MYB family transcription factor, putative, expressed
Os05g0241300	LOC_Os05g15170	0.774078	0.00392153	0	0	zinc finger, C3HC4 type domain containing protein, expressed
Os03g0841600	LOC_Os03g62480	0.637063	0.00395234	0	0	anthocyanidin 5,3-O-glucosyltransferase, putative, expressed
Os12g0130300	LOC_Os12g03650	0.789161	0.00406074	0	0	D-mannose binding lectin family protein, expressed
Os01g0931600	LOC_Os01g70590	0.850779	0.00409676	0	0	DUF567 domain containing protein, putative, expressed
Os01g0187200	None	0.666738	0.00411699	-	-	-
Os09g0315100	LOC_Os09g14610	0.654974	0.00419141	-	-	-
Os01g0141600	LOC_Os01g04860	0.643208	0.00427083	OsRUS5	0	DUF647 domain containing protein, putative, expressed
Os04g0438300	LOC_Os04g35760	0.647377	0.00438401	0	0	expressed protein
Os10g0106550	None	0.920381	0.00438843	-	-	-
Os04g0683900	LOC_Os04g58730	0.591011	0.00444328	0	0	AT hook motif domain containing protein, expressed
Os03g0664800	LOC_Os03g46200	0.709233	0.00444448	0	0	acetyltransferase, GNAT family, putative, expressed
Os10g0538950	None	1.68577	0.00445356	-	-	-
Os07g0416900	LOC_Os07g23410	0.758083	0.00450719	OsFAD2-3, FAD2-3, OsaFAD2-2, FAD2-2	fatty acid desaturase 2-3, microsomal delta-12 fatty acid desaturase2-3	fatty acid desaturase, putative, expressed
Os09g0354900	LOC_Os09g18560	1.06742	0.00456099	0	0	expressed protein
Os01g0263400	LOC_Os01g15840	0.582131	0.00456467	0	0	PPR repeat containing protein, expressed
Os03g0758050	LOC_Os03g55080	0.733447	0.00463828	-	-	-
Os04g0405300	LOC_Os04g33240	0.707716	0.00481068	OsSDR110C-MS3, SDR110C-MS3	short-chain alcohol dehydrogenase/reductase 110C-MS3, OsSDR110C family member MS3	sex determination protein tasselseed-2, putative, expressed
Os01g0589900	LOC_Os01g40720	0.611073	0.00483028	PPR	Pentatricopeptide repeat (PPR) protein	pentatricopeptide, putative, expressed
Os06g0507300	LOC_Os06g31090	1.31808	0.00492181	0	0	GAMYB-binding protein, putative, expressed
Os11g0135000	LOC_Os11g04030	0.785226	0.00495711	OsZIFL5, OsTOM2, TOM2	zinc-induced facilitator-like 5, Transporter of mugineic acids 2	major facilitator superfamily antiporter, putative, expressed
Os10g0535600	LOC_Os10g39090	0.586478	0.00499824	0	0	hydrolase, alpha/beta fold family protein, putative, expressed
Os10g0124200	LOC_Os10g03560	1.54328	0.00502802	OsCAF1-15, OsCAF1I	CCR4-associated factor 1-15, carbon catabolite repressor 4-associated factor 1-15, CCR4-associated factor 1I, carbon catabolite repressor 4-associated factor 1I	CAF1 family ribonuclease containing protein, putative, expressed
Os07g0230600	LOC_Os07g12720	0.731239	0.00507921	0	0	expressed protein
Os02g0639300	LOC_Os02g42640	1.20726	0.00509864	OsCBSX11	cystathionine b-synthase domain containing protein OsCBSX11, CBS domain containing protein OsCBSX11	CBS domain-containing protein, putative, expressed
Os01g0259966	None	0.825131	0.00509864	-	-	-
Os01g0847100	LOC_Os01g62830	0.593287	0.00514799	0	0	expressed protein
Os06g0538400	LOC_Os06g34730	0.65399	0.00538965	0	0	expressed protein
Os09g0461500	LOC_Os09g28690	0.609861	0.00542578	0	0	gibberellin receptor GID1L2, putative, expressed
Os01g0723500	LOC_Os01g52514	1.2492	0.00543755	0	0	B3 DNA binding domain containing protein, expressed
Os03g0327800	LOC_Os03g21060	0.698618	0.00548989	OsNAP, NAP, ONAC058, ONAC58, Os PS1, PS1, OsCTb1, CTb1	NAC Family Transcription Factor OsNAP, NAC domain-containing protein 058, NAC domain-containing protein 58, prematurely senile 1	No apical meristem protein, putative, expressed
Os11g0527100	LOC_Os11g32390	1.39497	0.00552567	0	0	expressed protein
Os12g0639500	LOC_Os12g44220	0.681742	0.00557178	0	0	ATPase 2, putative, expressed
Os02g0504000	LOC_Os02g30110	0.9483	0.005605	0	0	cytochrome P450, putative, expressed
Os02g0176300	None	0.632074	0.00562573	-	-	-
Os01g0949800	LOC_Os01g72140	0.663799	0.00573225	OsGSTU36	0	glutathione S-transferase, putative, expressed
Os10g0340301	LOC_Os10g19919	1.01742	0.00573271	0	0	retrotransposon protein, putative, Ty3-gypsy subclass, expressed
Os08g0156000	LOC_Os08g05970	0.77751	0.00576755	0	0	expressed protein
Os01g0601651	None	1.08676	0.00587372	-	-	-
Os01g0916350	None	0.595494	0.00595356	-	-	-
Os05g0366600	LOC_Os05g30350	0.670336	0.00600048	Os5bglu22, Os5Bglu22	beta-glucosidase 22	Os5bglu22 - beta-glucosidase homologue, similar to G. max isohydroxyurate hydrolase, expressed
Os07g0635300	LOC_Os07g44130	0.604328	0.00620052	0	0	cytochrome P450 72A1, putative, expressed
Os12g0434400	LOC_Os12g24650	1.00278	0.00632841	0	0	leucine aminopeptidase, chloroplast precursor, putative, expressed
Os04g0438101	None	0.774557	0.00650529	-	-	-
Os10g0147200	LOC_Os10g05660	0.839991	0.00673454	0	0	thaumatin, putative, expressed
Os08g0460900	LOC_Os08g35880	0.619225	0.00678683	OsFbox450, Os_F0185	F-box protein 450	OsFBX294 - F-box domain containing protein, expressed
Os06g0152400	LOC_Os06g05910	0.844623	0.00682433	0	0	methyltransferase domain containing protein, expressed
Os12g0104733	None	0.750008	0.0068261	-	-	-
Os06g0564700	LOC_Os06g36880	0.886748	0.00689247	0	0	cysteine synthase, putative, expressed
Os05g0324700	LOC_Os05g25920	0.837531	0.00714452	0	0	expressed protein
Os02g0483500	LOC_Os02g28170	0.697446	0.00722549	OsMaT-2	malonyltransferase 2, flavonol 3-O-glucoside malonyltransferase	transferase family protein, putative, expressed
Os03g0142500	LOC_Os03g04890	0.653403	0.00740561	OsRFPH2-9	RING finger protein OsRFPH2-9, RING-H2 protein 9	zinc finger family protein, putative, expressed
Os11g0156800	LOC_Os11g05820	0.907821	0.00740573	0	0	transposon protein, putative, Mutator sub-class, expressed
Os05g0132100	LOC_Os05g04170	0.598503	0.00755854	OsLACS1	long-chain acyl-CoA synthetase 1	AMP-binding enzyme, putative, expressed
Os02g0122900	LOC_Os02g03050	0.655632	0.00781892	0	0	dimethyladenosine transferase, putative, expressed
Os05g0395400	LOC_Os05g32860	0.685139	0.00782308	0	0	expressed protein
Os05g0197300	LOC_Os05g10840	0.617385	0.00795356	0	0	calmodulin-binding protein, putative, expressed
Os11g0506800	LOC_Os11g31060	1.2801	0.00806544	OsBAG5	Bcl-2-associated athanogene 5	IQ calmodulin-binding and BAG domain containing protein, putative, expressed
Os11g0106083	None	0.815512	0.00831654	-	-	-
Os04g0451000	None	0.740325	0.00851763	-	-	-
Os01g0200700	LOC_Os01g10400	1.05273	0.00865599	OsMT3a, MT3a, OsMT-I-3a, MT-I-3a, MTe, met2, OsMT3, MT3, OsMTI-3a, MTI-3a	Metallothionein 3a, type 3 metallothionein a, metallothionein 2	expressed protein
Os05g0578100	LOC_Os05g50230	0.601061	0.00866363	0	0	DUF1645 domain containing protein, putative, expressed
Os04g0480700	LOC_Os04g40470	0.844334	0.00871184	0	0	cytochrome P450, putative, expressed
Os02g0206100	LOC_Os02g11110	0.639912	0.00871841	0	0	flavonol-3-O-glycoside-7-O-glucosyltransferase 1, putative, expressed
Os03g0646200	LOC_Os03g44430	0.65625	0.00875465	0	0	ubiquitin carboxyl-terminal hydrolase, family 1, putative, expressed
Os03g0724500	LOC_Os03g51459	0.645584	0.00877176	0	0	expressed protein
Os10g0113900	LOC_Os10g02480	0.73033	0.00883625	0	0	oxidoreductase, aldo/keto reductase family protein, putative, expressed
Os10g0395150	LOC_Os10g25565	0.841809	0.00905753	0	0	myosin-Va, putative, expressed
Os01g0608900	None	0.708842	0.00943157	-	-	-
Os08g0254600	None	0.593276	0.00948179	-	-	-
Os10g0560200	LOC_Os10g41083	0.620003	0.0095852	0	Protein of unknown function Cys-rich family protein	uncharacterized Cys-rich domain containing protein, putative, expressed
Os06g0176700	LOC_Os06g07932	0.620302	0.00958714	2-ODD13, Os2-ODD13, Os2ODD13	2-oxoglutarate-dependent dioxygenase 13	flavonol synthase/flavanone 3-hydroxylase, putative, expressed
Os01g0720700	LOC_Os01g52260	0.61191	0.00965208	OsSAT, SAT	serine acetyl transferase	serine acetyltransferase protein, putative, expressed
Os03g0595600	LOC_Os03g39850	0.866545	0.00983314	OsGSTU43	0	glutathione S-transferase, putative, expressed
Os03g0165900	LOC_Os03g06970	1.19521	0.00986381	0	0	tetratricopeptide repeat domain containing protein, expressed
Os08g0495300	LOC_Os08g38690	0.944693	0.00996686	0	0	retrotransposon protein, putative, SINE subclass, expressed
Os02g0616300	LOC_Os02g40280	0.741988	0.0100492	0	0	piwi domain containing protein, putative, expressed
Os12g0102100	LOC_Os12g01160	1.19239	0.0101605	0	Trans-2-enoyl-CoA reductase	dehydrogenase, putative, expressed
Os01g0537250	LOC_Os01g35330	0.635029	0.0104004	0	circumsporozoite protein precursor	circumsporozoite protein precursor, putative, expressed
Os01g0783400	LOC_Os01g57440	0.704888	0.0106025	0	0	DNA repair metallo-beta-lactamase, putative, expressed
Os09g0453300	LOC_Os09g27990	0.612148	0.0106394	OsANN10	Annexin 10	annexin, putative, expressed
Os11g0294300	None	0.626206	0.010662	-	-	-
Os06g0196200	LOC_Os06g09600	0.784361	0.0106633	0	0	expressed protein
Os01g0562600	LOC_Os01g38190	1.15198	0.0106908	0	0	plant protein of unknown function domain containing protein, expressed
Os03g0689688	None	0.599088	0.0107025	-	-	-
Os11g0109400	LOC_Os11g01820	1.09298	0.010712	OsCHX07, CHX07, OsCHX7	cation/H+ exchanger 7	ATCHX, putative, expressed
Os12g0255850	None	0.847964	0.0108093	-	-	-
Os06g0103100	None	1.34669	0.0109085	-	-	-
Os12g0507500	LOC_Os12g32280	0.599471	0.010911	0	0	SWIB/MDM2 domain containing protein, expressed
Os01g0710250	None	0.649526	0.0109342	-	-	-
Os04g0525800	LOC_Os04g44420	1.21911	0.0111455	0	0	isochorismatase family protein, putative, expressed
Os01g0136050	None	1.25625	0.0112052	-	-	-
Os01g0819800	LOC_Os01g60430	0.838577	0.0112072	0	0	pentatricopeptide repeat-containing protein, putative, expressed
Os05g0477900	LOC_Os05g40010	0.612421	0.0114912	OsLTP1.4, OsLtpI.4	non-specific lipid transfer protein 1.4, lipid transfer protein 1.4, type 1 non-specific lipid transfer protein 4	LTPL17 - Protease inhibitor/seed storage/LTP family protein precursor, expressed
Os02g0593100	LOC_Os02g37990	1.19953	0.0116051	OsDAO5, OsCuDAO5, CuDAO5	diamine oxidase 5, Copper-containing diamine oxidase 5	histamine oxidase, putative
Os04g0349600	None	0.690876	0.0116051	-	-	-
Os01g0268900	LOC_Os01g16340	0.60102	0.0116103	0	0	expressed protein
Os01g0108600	LOC_Os01g01870	0.627696	0.0116195	0	0	helix-loop-helix DNA-binding domain containing protein, expressed
Os02g0731700	LOC_Os02g49880	0.800328	0.0120105	OsBBX8, OsK, OsCCT09, OsGhd2, OsK/Ghd2, BBX8, CCT09, Ghd2	B-box-containing protein 8, CCT domain-containing gene 9, CCT (CO, CO-LIKE and TOC1) domain protein 9, CCT domain protein 9, "Grain number, plant height, and heading date2", CONSTANS-like 1 protein	CCT/B-box zinc finger protein, putative, expressed
Os05g0257333	None	0.984689	0.0121939	-	-	-
Os11g0182100	LOC_Os11g07950	0.647322	0.0123776	0	0	expressed protein
Os04g0469400	LOC_Os04g39410	0.633526	0.0128701	0	0	pentatricopeptide, putative, expressed
Os01g0642600	LOC_Os01g45510	0.761455	0.0128819	0	0	DUF617 domain containing protein, expressed
Os01g0942300	LOC_Os01g71474	0.872319	0.0133034	OsEGL2	endo-(1, 3;1, 4)-beta-glucanase 2	glycosyl hydrolases family 17, putative, expressed
Os08g0126700	LOC_Os08g03310	0.637507	0.0133955	OsC3H54	Zinc finger CCCH domain-containing protein 54	zinc finger family protein, putative, expressed
Os12g0120100	LOC_Os12g02720	0.749705	0.0136052	0	0	DUF567 domain containing protein, putative, expressed
Os07g0203900	LOC_Os07g10400	0.648226	0.0136405	0	0	pentatricopeptide, putative, expressed
Os02g0669366	None	0.602571	0.0140033	-	-	-
Os08g0293200	LOC_Os08g19680	0.898157	0.0140348	0	0	expressed protein
Os04g0556400	LOC_Os04g46970	0.654644	0.0140749	OsUGT93B	UDP-glucose-dependent glycosyltransferase 93B	glucosyltransferase, putative, expressed
Os02g0581100	LOC_Os02g37060	0.604874	0.0142039	0	0	photosystem II 5 kDa protein, chloroplast precursor, putative, expressed
Os12g0431100	LOC_Os12g24320	0.617764	0.0146611	0	0	ATPase 3, putative, expressed
Os07g0543500	LOC_Os07g35960	0.873253	0.0146932	0	0	expressed protein
Os12g0564100	LOC_Os12g37690	1.12425	0.0147012	R2R3-MYB	0	MYB family transcription factor, putative, expressed
Os05g0353200	None	1.14597	0.0147421	-	-	-
Os09g0442400	LOC_Os09g27040	0.924866	0.0148372	0	0	GEX1, putative, expressed
Os01g0248300	LOC_Os01g14550	0.651005	0.0148576	0	0	pathogen-related protein, putative, expressed
Os01g0643300	LOC_Os01g45550	0.889372	0.0149355	PIN3A, OsPIN3a, OsPIN3t, OsPIN10a, OsPIN3	PIN PROTEIN 3A	auxin efflux carrier component, putative, expressed
Os03g0184550	LOC_Os03g08624	0.73075	0.0150062	0	0	dihydroflavonol-4-reductase, putative, expressed
Os02g0265100	None	1.01731	0.0154578	-	-	-
Os02g0769900	LOC_Os02g53050	0.68896	0.0156703	0	0	tetratricopeptide-like helical, putative, expressed
Os11g0210201	LOC_Os11g10470	0.672065	0.0157071	RZ53	0	expressed protein
Os06g0711200	LOC_Os06g49710	0.664811	0.0157539	0	0	expressed protein
Os01g0171100	LOC_Os01g07640	1.07902	0.0159648	0	0	ankyrin, putative, expressed
Os04g0380300	LOC_Os04g31120	0.662765	0.0161773	OsFbox203, Os_F0600	F-box protein 203	OsFBK14 - F-box domain and kelch repeat containing protein, expressed
Os01g0241400	LOC_Os01g13950	1.4084	0.0163669	OsGRX3	glutaredoxin 3	OsGrx_A1 - glutaredoxin subgroup III, expressed
Os09g0400700	LOC_Os09g23590	1.11844	0.0167728	0	0	expressed protein
Os09g0520800	LOC_Os09g34920	0.932688	0.0169398	0	0	glycosyl hydrolase family 29, putative, expressed
Os11g0621500	LOC_Os11g40610	1.24484	0.0171793	ELF4_chr.11	0	EARLY flowering protein, putative, expressed
Os12g0615000	None	1.10414	0.0172938	-	-	-
Os01g0695800	LOC_Os01g50100	0.722862	0.0173344	MDR4, OsABCB5, ABCB5, OsPGP5, OsMDR7, OsISC28, MRP4, OsABCB11, ABCB11	multidrug resistance protein 4, ABC transporter superfamily ABCB subgroup member 5, P-Glycoprotein 5, Iron-sulfur cluster protein 28	ABC transporter, ATP-binding protein, putative, expressed
Os03g0810700	LOC_Os03g59600	0.83282	0.0174288	0	0	mitochondrial Rho GTPase 1, putative, expressed
Os11g0160550	LOC_Os11g06180	0.977623	0.0174493	OsGRAS-45, OsGRAS45, GRAS-45	GRAS protein 45	nodulation-signaling pathway 2 protein, putative, expressed
Os05g0136400	None	0.590821	0.0179207	-	-	-
Os05g0253200	LOC_Os05g16420	0.757648	0.0179724	0	0	SHR5-receptor-like kinase, putative, expressed
Os03g0325600	LOC_Os03g20910	0.66723	0.018247	OsWOX6, Os WOX6, OsWOX12B	WUSCHEL-related homeobox 6	homeobox domain containing protein, expressed
Os10g0416000	None	0.7032	0.0183506	-	-	-
Os11g0213500	LOC_Os11g10740	0.581167	0.0189369	Os_SMK1	Small kernel 1	tetratricopeptide-like helical, putative, expressed
Os10g0364800	None	0.779546	0.0191152	-	-	-
Os06g0143750	None	1.35788	0.0191913	-	-	-
Os08g0127900	LOC_Os08g03410	0.906796	0.0192002	OsEnS-115	endosperm-specific gene 115	glutelin, putative, expressed
Os03g0289400	LOC_Os03g18020	0.615022	0.0195625	OsStr2	Sulfurtransferase 2	rhodanese-like family protein, putative, expressed
Os11g0650700	None	0.781921	0.0197912	-	-	-
Os06g0202600	None	1.34601	0.0202239	-	-	-
Os02g0706600	LOC_Os02g47770	0.713687	0.0202631	OsZHD7	zinc finger homeodomain class homeobox transcription factor 7	ZF-HD protein dimerisation region containing protein, expressed
Os07g0451201	None	1.06281	0.0205499	-	-	-
Os01g0899200	LOC_Os01g67360	0.636099	0.0205814	0	0	methyltransferase, putative, expressed
Os02g0297132	LOC_Os02g19450	1.05326	0.0208385	-	-	-
Os03g0145200	LOC_Os03g05160	0.687224	0.0209728	OsGATA4	GATA transcription factor 4, GATA factor 4	GATA zinc finger domain containing protein, expressed
Os04g0691900	LOC_Os04g59540	1.33394	0.0211222	0	0	phosphatidylinositol-4-phosphate 5-Kinase, putative, expressed
Os01g0110700	LOC_Os01g02050	0.774709	0.02114	Osppc-b, OsSTA1, ppc-b, STA1, BTPC, OsBTPC	phosphoenolpyruvate carboxylase b, PEPCase b, bacterial-type PEPC, bacterial-type Phosphoenolpyruvate carboxylase	phosphoenolpyruvate carboxylase, putative, expressed
Os10g0502300	LOC_Os10g35830	0.765365	0.0212221	0	0	expressed protein
Os05g0449200	LOC_Os05g37660	0.82831	0.0213056	0	0	transferase family protein, putative, expressed
Os05g0439300	LOC_Os05g36350	0.752076	0.0217623	0	0	pentatricopeptide, putative, expressed
Os11g0532751	LOC_Os11g32820	1.30426	0.0219489	0	0	expressed protein
Os05g0355400	LOC_Os05g28740	0.628304	0.022026	UspA, OsUspA	universal stress-induced protein A	universal stress protein domain containing protein, putative, expressed
Os07g0571000	None	0.690568	0.0223457	-	-	-
Os05g0555600	LOC_Os05g48200	0.686727	0.0224409	OsGLT2, OsNADH-GOGAT2, NADH-GOGAT2, OsGOGAT2	NADH-glutamate synthase 2, NADH-dependent glutamate synthase2, NADH-dependent glutamate synthase 2	glutamate synthase, chloroplast precursor, putative, expressed
Os01g0153050	None	1.40345	0.023083	-	-	-
Os08g0130300	LOC_Os08g03620	0.945315	0.0233066	0	0	tetratricopeptide repeat domain containing protein, expressed
Os06g0206700	LOC_Os06g10480	0.772021	0.0233222	0	0	expressed protein
Os01g0877450	None	0.979076	0.0233434	-	-	-
Os07g0141450	None	0.882915	0.0238223	-	-	-
Os02g0179600	LOC_Os02g08330	0.728214	0.0239622	0	0	gp176, putative, expressed
Os08g0538100	None	0.704142	0.0242516	-	-	-
Os05g0194500	LOC_Os05g10620	0.603307	0.0242806	ONAC085, ONAC85	NAC domain-containing protein 085, NAC domain-containing protein 85	no apical meristem protein, putative, expressed
Os06g0488200	LOC_Os06g29350	0.70745	0.0243726	0	0	myosin, putative, expressed
Os02g0512400	LOC_Os02g30850	0.93076	0.0249716	OsGRX8, OsROXY1, OsROXY2	glutaredoxin 8	OsGrx_C8 - glutaredoxin subgroup III, expressed
Os11g0202400	LOC_Os11g09690	0.646026	0.0253405	OsFbox585, Os_F0294	F-box protein 585	OsFBX410 - F-box domain containing protein, expressed
Os02g0158900	LOC_Os02g06410	1.12854	0.0255831	OsCBSX9	cystathionine b-synthase domain containing protein OsCBSX9, CBS domain containing protein OsCBSX9	CBS domain containing membrane protein, putative, expressed
Os03g0770000	LOC_Os03g56010	1.21966	0.0260747	OsbZIP32	b-ZIP transcription factor 32	bZIP transcription factor domain containing protein, expressed
Os01g0696800	LOC_Os01g50170	1.23695	0.0269402	0	0	eukaryotic aspartyl protease domain containing protein, expressed
Os06g0200700	None	0.695491	0.0276092	-	-	-
Os01g0248500	LOC_Os01g14590	0.594167	0.0276161	0	0	pathogen-related protein, putative, expressed
Os02g0116100	None	0.790317	0.0279264	-	-	-
Os05g0409800	LOC_Os05g33920	0.625287	0.0288715	0	0	pentatricopeptide, putative, expressed
Os10g0495416	None	0.639395	0.0290719	-	-	-
Os10g0406300	LOC_Os10g26620	0.613391	0.0292471	OsDof26, Dof26, OsDof-26	Dof zinc factor 26, Dof transcription factor 26	dof zinc finger domain containing protein, putative, expressed
Os02g0170000	LOC_Os02g07360	0.608563	0.0292873	PPR	Pentatricopeptide repeat (PPR) protein	pentatricopeptide containing protein, putative, expressed
Os06g0264432	None	0.648763	0.0292933	-	-	-
Os01g0300400	LOC_Os01g19460	0.615267	0.0293055	0	0	retrotransposon protein, putative, unclassified, expressed
Os11g0679700	LOC_Os11g45400	0.703524	0.029423	OsGPAT3	Glycerol-3-Phosphate Acyltransferase 3	glycerol-3-phosphate acyltransferase, putative, expressed
Os01g0299200	LOC_Os01g19380	1.05426	0.0294564	-	-	-
Os03g0776100	LOC_Os03g56470	0.713576	0.0295568	0	0	protein kinase family protein, putative, expressed
Os10g0162300	LOC_Os10g07470	0.820532	0.0295802	-	-	-
Os03g0571900	LOC_Os03g37490	0.615802	0.0299197	PEZ1, OsPEZ1	phenolics efflux zero 1	MATE efflux family protein, putative, expressed
Os12g0552400	LOC_Os12g36630	0.660089	0.0299527	0	0	universal stress protein domain containing protein, putative, expressed
Os06g0656700	LOC_Os06g44640	0.696837	0.0302679	0	0	expressed protein
Os03g0565900	LOC_Os03g36830	1.13578	0.0306777	0	0	expressed protein
Os02g0671100	LOC_Os02g44990	0.586765	0.0306911	MAIF1, OsFbox104, Os_F0528	miRNAs regulated and abiotic stress induced F-box gene 1, F-box protein 104	OsFBDUF13 - F-box and DUF domain containing protein, expressed
Os02g0638650	LOC_Os02g42585	0.656286	0.0308028	OsERF#141, OsERF141, AP2/EREBP#019, AP2/EREBP19	ethylene response factor 141, APETALA2/ethylene-responsive element binding protein 19	AP2 domain containing protein, expressed
Os01g0589400	LOC_Os01g40680	0.677223	0.0309082	0	0	pentatricopeptide, putative, expressed
Os02g0797100	LOC_Os02g55380	0.788028	0.0309103	OsWR3, WR3, OsERF#127, OsERF127, AP2/EREBP#023, AP2/EREBP23	rice wax synthesis regulatory gene 3, wax synthesis regulator 3, ethylene response factor 127, APETALA2/ethylene-responsive element binding protein 23	AP2 domain containing protein, expressed
Os02g0743800	LOC_Os02g51000	0.636677	0.0309136	0	0	CS domain containing protein, putative, expressed
Os03g0259500	LOC_Os03g15370	1.13553	0.0316249	UbL40-2, OsUbL40-2	Ubiquitin fusion protein, ubiquitin fusion ribosomal protein L40-2	ubiquitin fusion protein, putative, expressed
Os08g0190100	LOC_Os08g09080	1.13678	0.0320609	OsGLP8-11, RGLP1, OsRGLP1	Germin-like protein 8-11	Cupin domain containing protein, expressed
Os08g0368000	LOC_Os08g28080	1.19394	0.0324005	0	0	coatomer subunit delta, putative, expressed
Os04g0667400	LOC_Os04g57180	0.737007	0.0329645	OsSTA135, STA135, OsODD21, ODD21, 2-ODD21, Os2-ODD21, Os2ODD21	2-oxoglutarate-dependent dioxygenase 21	flavonol synthase/flavanone 3-hydroxylase, putative, expressed
Os07g0537000	LOC_Os07g35260	0.671411	0.0335049	0	0	TKL_IRAK_DUF26-lc.9 - DUF26 kinases have homology to DUF26 containing loci, expressed
Os01g0957800	LOC_Os01g72760	1.11943	0.0335931	OsCYP71AA2	Cytochrome P450 71AA2	cytochrome P450, putative, expressed
Os07g0293000	LOC_Os07g19210	0.839371	0.0338215	0	0	cytochrome P450, putative, expressed
Os06g0221300	LOC_Os06g11812	0.892072	0.0339798	0	0	wound/stress protein, putative, expressed
Os10g0499500	LOC_Os10g35640	0.776705	0.0342937	RF1b, Rf-1B, PPR7	pentatricopeptide repeat motif containing gene 7, PPR motif-containing gene 7	Rf1, mitochondrial precursor, putative, expressed
Os06g0147300	LOC_Os06g05470	0.660276	0.034463	0	0	expressed protein
Os12g0143800	LOC_Os12g04980	0.730512	0.034706	OsDMC1A, OsDmc1A, Dmc1A, DMC1, OsDMC1, RiLIM15A, OsRad51	MEIOTIC PROTEIN Dmc1A, DNA repair protein Rad51	DNA repair protein Rad51, putative, expressed
Os11g0490300	LOC_Os11g29810	0.76124	0.0354288	0	0	expressed protein
Os03g0344650	None	0.694371	0.035526	-	-	-
Os08g0421700	LOC_Os08g32590	0.884361	0.0355508	0	0	retrotransposon protein, putative, Ty1-copia subclass, expressed
Os09g0455300	LOC_Os09g28210	0.777886	0.0356107	OsbHLH120, bHLH120	basic helix-loop-helix protein 120	bHelix-loop-helix transcription factor, putative, expressed
Os01g0505500	LOC_Os01g32090	0.630759	0.0358603	-	-	-
Os01g0935000	LOC_Os01g70870	0.76777	0.0358963	OsIDD9	indeterminate domain 9	ZOS1-23 - C2H2 zinc finger protein, expressed
Os05g0505900	LOC_Os05g43030	0.825524	0.0360401	OsCLE507, CLE507	CLV3/ESR-related 507, CLAVATA3/ENDOSPERM SURROUNDING REGION (ESR)-related (CLE) protein 507	expressed protein
Os03g0358800	LOC_Os03g24430	0.728688	0.036201	0	0	cytokinin-O-glucosyltransferase 3, putative, expressed
Os01g0627967	None	0.647766	0.0371558	-	-	-
Os10g0107600	LOC_Os10g01820	0.604608	0.0379001	0	0	expressed protein
Os08g0501300	LOC_Os08g39190	0.660323	0.0380266	0	0	expressed protein
Os12g0535300	LOC_Os12g34980	0.789274	0.0381709	0	0	csAtPR5, putative, expressed
Os06g0318566	None	1.13097	0.0382549	-	-	-
Os03g0638400	LOC_Os03g43750	1.07465	0.0384035	0	0	retrotransposon, putative, centromere-specific, expressed
Os03g0816600	LOC_Os03g60200	0.60326	0.0386606	0	0	pentatricopeptide, putative, expressed
Os05g0107000	LOC_Os05g01635	0.714009	0.038964	0	0	expressed protein
Os01g0186600	LOC_Os01g09190	0.961139	0.0394191	0	0	expressed protein
Os08g0327501	None	0.592504	0.0394191	-	-	-
Os01g0627800	LOC_Os01g43740	1.14065	0.039728	0	0	cytochrome P450 72A1, putative, expressed
Os11g0210600	LOC_Os11g10520	0.888707	0.0400216	Adh3	Alcohol dehydrogenase 3, alcohol dehydrogenase-3	dehydrogenase, putative, expressed
Os11g0701000	LOC_Os11g47510	1.01651	0.0403139	0	0	glycosyl hydrolase, putative, expressed
Os08g0484200	LOC_Os08g37760	0.598123	0.0403325	0	0	zinc finger, C3HC4 type domain containing protein, expressed
Os12g0488900	LOC_Os12g30520	0.995874	0.0403913	OsPuf4	RNA-binding protein of the Puf family member 4	pumilio-family RNA binding repeat containing protein, expressed
Os11g0137500	LOC_Os11g04240	0.62673	0.040754	0	0	TFIIE-alpha 2, putative, expressed
Os04g0225100	LOC_Os04g14810	0.821611	0.0408003	0	0	3-5 exonuclease domain-containing protein, putative, expressed
Os01g0536501	LOC_Os01g35254	0.666196	0.0409926	0	0	transposon protein, putative, CACTA, En/Spm sub-class, expressed
Os03g0410100	LOC_Os03g29630	0.600838	0.0417208	OsELS2	SUMO protease protein	ulp1 protease family protein, putative, expressed
Os12g0147200	LOC_Os12g05210	0.637442	0.0418443	0	0	expressed protein
Os06g0633375	None	0.613803	0.0421256	-	-	-
Os12g0170800	LOC_Os12g07310	0.729456	0.0428736	0	0	citrate-binding protein precursor, putative, expressed
Os03g0797902	None	0.943275	0.0429012	-	-	-
Os01g0152951	None	0.605037	0.0429435	-	-	-
Os02g0533300	LOC_Os02g33030	0.624195	0.0430405	OsalphaCA1, alphaCA1	alpha-carbonic anhydrase 1	bifunctional monodehydroascorbate reductase and carbonic anhydrasenectarin-3 precursor, putative, expressed
Os01g0795200	LOC_Os01g58280	0.889241	0.0441172	OsSub8, SUB8	Subtilisin 8, SUBTILISIN 8	OsSub8 - Putative Subtilisin homologue, expressed
Os07g0638300	LOC_Os07g44430	0.813574	0.0449784	Os1-CysPrxA, 1-CysPrxA	1 Cys-peroxiredoxin	peroxiredoxin, putative, expressed
Os04g0668800	LOC_Os04g57310	0.665702	0.0452803	0	thiol-disulphide oxidoreductase DCC family protein	thiol-disulphide oxidoreductase DCC, putative, expressed
Os07g0624600	LOC_Os07g43160	0.920661	0.0453006	OsTPP3	0	uncharacterized glycosyl hydrolase Rv2006/MT2062, putative, expressed
Os04g0476600	LOC_Os04g40070	0.735162	0.0461795	0	0	GRAM and C2 domains containing protein, putative, expressed
Os01g0950200	None	0.738142	0.0464334	-	-	-
Os01g0628000	LOC_Os01g43774	0.763906	0.0467403	CYP72A1	cytochrome P450 72A1	cytochrome P450 72A1, putative, expressed
Os07g0614700	None	0.714064	0.0469981	-	-	-
Os10g0517400	LOC_Os10g37330	0.611912	0.0481303	0	0	oxidoreductase, aldo/keto reductase family protein, putative, expressed
Os11g0140300	None	0.588258	0.048187	-	-	-
Os02g0737200	LOC_Os02g50390	0.823802	0.0482578	0	0	expressed protein
Os06g0490700	LOC_Os06g29490	0.718021	0.0483456	0	0	expressed protein
Os12g0109150	LOC_Os12g01820	0.964595	0.0484813	-	-	-
Os05g0385400	LOC_Os05g31970	1.2936	0.0493984	0	0	expressed protein
Os04g0649000	LOC_Os04g55550	1.16894	0.0498146	0	0	expressed protein
Os07g0638801	None	-7.11911	1.59268e-82	-	-	-
Os01g0124401	LOC_Os01g03360	-3.90863	3.58342e-82	RBBI3-3, OsBBPI, BBPI	Bowman-Birk protease inhibitor, Bowman-Birk proteinase inhibitor	BBTI5 - Bowman-Birk type bran trypsin inhibitor precursor, expressed
Os04g0309900	LOC_Os04g24460	-4.8875	1.83407e-69	0	0	phytase, putative, expressed
Os01g0284500	LOC_Os01g18170	-1.78112	7.11885e-67	GER4, OsGLP1-2, GLP1-2, OsGLP1-1, GLP1-1	germin-like protein 4, german-like protein 1-2	Cupin domain containing protein, expressed
Os10g0454200	LOC_Os10g31660	-4.07499	7.11885e-67	0	0	glycine-rich cell wall structural protein 2 precursor, putative, expressed
Os09g0478300	LOC_Os09g30130	-2.78933	1.31544e-59	OsCslE6, OsCSLE6	0	CSLE6 - cellulose synthase-like family E, expressed
Os01g0371500	LOC_Os01g27390	-2.50376	4.72107e-59	OsGSTF10	0	glutathione S-transferase, putative, expressed
Os01g0197100	LOC_Os01g10040	-2.83477	5.32585e-53	d2, dwf2, CYP90D2, D2/CYP90D2, OsD2, SMG11, OsSMG11, D2/SMG11	ebisu dwarf, dwarf-2, cytochrome P450 CYP90D2, Ebisu dwarf/Dwarf2, Dwarf2, SMALL GRAIN 11	cytochrome P450, putative, expressed
Os01g0168800	LOC_Os01g07420	-2.20827	1.34156e-48	0	0	hydrolase, alpha/beta fold family protein, putative, expressed
Os11g0179700	LOC_Os11g07770	-4.45684	6.81245e-48	0	0	dirigent, putative, expressed
Os11g0503900	LOC_Os11g30810	-2.69033	1.97186e-47	0	0	sulfotransferase domain containing protein, expressed
Os10g0546100	LOC_Os10g39890	-7.41159	8.86625e-45	0	0	POEI31 - Pollen Ole e I allergen and extensin family protein precursor, putative, expressed
Os01g0718300	LOC_Os01g52050	-1.79923	4.11548e-44	d61*, dwf42, d61, OsBRI1, OSBRI1, BRI1, Os BRI1, Osbri1	dm-type dwarf, dwarf-61, DWARF61, BRASSINOSTEROID INSENSITIVE 1, BR receptor BRASSINOSTEROID INSENSITIVE1, BRASSINOSTEROID-INSENSITIVE1, brassinosteroid insensitive 1	systemin receptor SR160 precursor, putative, expressed
Os03g0850900	LOC_Os03g63390	-1.98675	4.11548e-44	OsUCL12	uclacyanin-like protein 12, plastocyanin-like domain containing protein	plastocyanin-like domain containing protein, putative, expressed
Os06g0108600	LOC_Os06g01920	-6.9258	1.14622e-42	OsEXPA17, OsEXP17, osaEXPa1.31	expansin A17	expansin precursor, putative, expressed
Os04g0674800	LOC_Os04g57860	-4.61794	1.04958e-41	OsGH9C1	glycoside hydrolase OsGH9C1, glycoside hydrolase 9C1	endoglucanase precursor, putative, expressed
Os10g0530200	LOC_Os10g38670	-2.58285	1.14022e-41	OsGSTU26	0	glutathione S-transferase, putative, expressed
Os07g0104750	None	-6.28776	4.06189e-41	-	-	-
Os10g0573700	LOC_Os10g42299	-1.43987	3.22011e-40	0	0	mitochondrial carrier protein, putative, expressed
Os05g0440800	LOC_Os05g36960	-1.59512	3.5555e-40	OsNek4	NIMA-related kinase 4	protein kinase, putative, expressed
Os05g0362100	LOC_Os05g29880	-1.8389	3.5555e-40	0	0	3-hydroxyacyl-CoA dehydrogenase, putative, expressed
Os02g0490500	LOC_Os02g28900	-2.24861	5.09954e-40	0	0	cytokinin-O-glucosyltransferase 2, putative, expressed
Os04g0472200	LOC_Os04g39600	-4.89108	1.39292e-39	OsFLA13	fasciclin-like AGP 13, fasciclin-like arabinogalactan protein 13	fasciclin domain containing protein, expressed
Os03g0134800	LOC_Os03g04210	-5.10432	2.1029e-39	0	0	IQ calmodulin-binding motif family protein, putative, expressed
Os07g0636800	LOC_Os07g44280	-2.68148	2.92807e-39	0	0	dirigent, putative, expressed
Os07g0676900	LOC_Os07g47990	-2.3103	4.83362e-39	prx109, POX-2	class III peroxidase 109, peroxidase 2	peroxidase precursor, putative, expressed
Os07g0576500	LOC_Os07g38890	-3.87607	5.40386e-39	OsGH3-9	0	OsGH3.9 - Probable indole-3-acetic acid-amido synthetase, expressed
Os03g0749300	LOC_Os03g53800	-1.68445	5.61413e-39	OsBGLU1	periplasmic beta-glucosidase 1	periplasmic beta-glucosidase precursor, putative, expressed
Os01g0159200	LOC_Os01g06580	-2.65432	1.23791e-38	OsFLA8	fasciclin-like AGP 8, fasciclin-like arabinogalactan protein 8	fasciclin domain containing protein, expressed
Os07g0499500	LOC_Os07g31610	-8.54595	4.38361e-38	prx102	class III peroxidase 102	peroxidase precursor, putative, expressed
Os02g0662000	LOC_Os02g44310	-2.30931	6.16411e-38	RCc3, OsHyPRP01, HyP/GRP01, OsHyPRP1, HyP/GRP1, OsRcc3	root-specific RCc3, hybrid proline- or glycine-rich protein 1	LTPL112 - Protease inhibitor/seed storage/LTP family protein precursor, expressed
Os06g0192400	LOC_Os06g09270	-3.04842	2.77753e-37	0	0	hypro1, putative, expressed
Os04g0629200	LOC_Os04g53710	-3.99079	6.29278e-37	OsSCL2	stellacyanin-like protein 2	plastocyanin-like domain containing protein, putative, expressed
Os05g0247100	LOC_Os05g15770	-2.71468	9.59742e-37	DIP3, XIP, OsHI-XIP	drought-induced protein 3, Xylanase inhibitor protein 2	glycosyl hydrolase, putative, expressed
Os08g0512700	LOC_Os08g40180	-2.23341	1.76035e-36	HMGR III, Hmg3, HMGR3, HMGR 3, OsHMGR3, HMGR2, OsHMGR2	3-hydroxy-3-methylglutaryl coenzyme A reductase III, 3-hydroxy-3-methylglutaryl-CoA reductase 3	3-hydroxy-3-methylglutaryl-coenzyme A reductase, putative, expressed
Os05g0424000	LOC_Os05g34980	-2.87804	2.16485e-36	OsAAP11F, AAP11F, OsAAP7, AAP7, FCO7	amino acid permease 11F, amino acid permease 7, amino acid/auxin permeate 7, Functioning in Cesium Over-transport 7	amino acid transporter, putative, expressed
Os04g0578300	LOC_Os04g48870	-3.65761	2.16485e-36	0	0	nitrilase-associated protein, putative, expressed
Os03g0111200	LOC_Os03g02040	-2.04531	4.33572e-36	OsREM1.3	Remorin 1.3, remorin group 1 member 3	remorin, putative, expressed
Os05g0582000	LOC_Os05g50500	-2.9278	5.3352e-36	0	0	secretory protein, putative, expressed
Os09g0307300	LOC_Os09g13650	-2.09954	8.94449e-36	0	0	microtubule-associated protein, putative, expressed
Os01g0888600	LOC_Os01g66510	-1.94778	5.94811e-35	OsMLO5, OsMLO2	powdery-MiLdew-resistance gene O5, powdery-MiLdew-resistance gene O2, Mildew resistance Locus O-2	MLO domain containing protein, putative, expressed
Os12g0601400	LOC_Os12g40900	-2.288	8.37491e-35	OsIAA3, OsIAA31	Aux/IAA protein 3, Aux/IAA protein 31	OsIAA31 - Auxin-responsive Aux/IAA gene family member, expressed
Os03g0795300	LOC_Os03g58110	-2.38537	1.18387e-34	0	0	uncharacterized protein At4g06744 precursor, putative, expressed
Os03g0149000	LOC_Os03g05500	-2.8563	3.18194e-34	OsCrll1, OsLBD3-1, LBD3-1	Crl1-like 1, lateral organ boundaries domain 3-1	DUF260 domain containing protein, putative, expressed
Os11g0592600	LOC_Os11g38010	-2.01014	5.18496e-34	0	0	targeting protein for Xklp2, putative, expressed
Os07g0445800	LOC_Os07g26460	-4.90258	2.88234e-33	0	0	GLTP domain containing protein, putative, expressed
Os01g0812100	LOC_Os01g59680	-4.66766	4.21134e-33	OsNHL25	NDR1/HIN1-1ike gene 25	NHL25, putative, expressed
Os07g0510400	LOC_Os07g32620	-1.99671	1.62808e-32	0	0	anthocyanidin 5,3-O-glucosyltransferase, putative, expressed
Os07g0573000	LOC_Os07g38550	-2.76449	1.62808e-32	0	0	expressed protein
Os01g0127600	LOC_Os01g03680	-4.89298	1.62808e-32	0	0	BBTI8 - Bowman-Birk type bran trypsin inhibitor precursor, expressed
Os03g0314500	LOC_Os03g19990	-2.47602	1.78966e-32	0	0	WD40-like Beta Propeller Repeat family protein, expressed
Os05g0134800	LOC_Os05g04440	-4.89662	2.54466e-32	prx67	class III peroxidase 67	peroxidase precursor, putative, expressed
Os10g0453900	LOC_Os10g31640	-4.45591	3.42952e-32	OsGRP7, GRP7	GLYCINE-RICH PROTEIN 7	glycine-rich cell wall structural protein 2 precursor, putative, expressed
Os04g0689000	LOC_Os04g59260	-3.73144	3.85952e-32	prx64	class III peroxidase 64	peroxidase precursor, putative, expressed
Os03g0836800	LOC_Os03g62060	-4.70305	6.78074e-32	OsAH6	amidohydrolase 6	hydrolase, putative, expressed
Os05g0480600	LOC_Os05g40220	-1.85988	6.9378e-32	0	0	transposon protein, putative, unclassified, expressed
Os03g0290900	LOC_Os03g18110	-2.16369	9.77829e-32	OsTBL18, TBL18	trichome birefringence-like 18	proteins of unknown function domain containing protein, putative, expressed
Os01g0225500	LOC_Os01g12570	-4.2114	1.54103e-31	0	0	3-methyl-2-oxobutanoate hydroxymethyltransferase, putative, expressed
Os07g0588400	LOC_Os07g39940	-2.99327	1.59067e-31	OsbHLH128, bHLH128, OsRSL6, RSL6	basic helix-loop-helix protein 128, ROOT HAIR DEFECTIVE-SIX LIKE 6	helix-loop-helix DNA-binding domain containing protein, expressed
Os03g0247200	LOC_Os03g14300	-2.23762	3.12476e-31	OsTHI29, THI29	Thionin 29	THION29 - Plant thionin family protein precursor, expressed
Os04g0308400	LOC_Os04g24310	-4.85524	3.56595e-31	0	0	retrotransposon protein, putative, unclassified
Os07g0133500	LOC_Os07g04150	-2.00851	3.62767e-31	0	0	stress-induced protein, putative, expressed
Os10g0397400	LOC_Os10g25780	-2.02266	1.12528e-30	brd2, OsBRD2, Dim/dwf1, Dim, dwf1, OsDWF1, DWF1, LTBSG1, OsLTBSG1	brassinosteroid (BR)-deficient dwarf-2, BR-deficient dwarf2, brassinosteroid-deficient dwarf2, rice homolog of Arabidopsis thaliana DIMINUTO/DWARF1, Dim/dwf1 protein, DIMINUTO, DWARF1, Putative Cell elongation protein DIMINUTO, Cell elongation protein Dwarf1, Dimunito/Dwarf1, longer top branch and shorter grain 1	FAD-linked oxidoreductase protein, putative, expressed
Os05g0525600	LOC_Os05g44990	-3.12461	1.58463e-30	0	0	light repressible receptor protein kinase, putative, expressed
Os07g0606900	LOC_Os07g41600	-1.64874	1.59575e-30	0	0	proline-rich protein, putative, expressed
Os03g0250200	LOC_Os03g14610	-1.84601	2.15886e-30	0	0	HVA22, putative, expressed
Os10g0555700	LOC_Os10g40710	-2.53167	2.36086e-30	OsEXPB2, OsaEXPb1.9, EXPb1.9	Expansin-B2, Beta-expansin-2	expansin precursor, putative, expressed
Os01g0941200	LOC_Os01g71380	-2.39432	2.72253e-30	0	0	glycosyl hydrolases family 17, putative, expressed
Os01g0211200	LOC_Os01g11300	-3.63789	4.41745e-30	0	0	cytochrome P450, putative, expressed
Os04g0233400	LOC_Os04g16450	-1.27009	6.83333e-30	OsPIP2;6, PIP2-6, OsPIP2-5	Probable aquaporin PIP2-6, Plasma membrane intrinsic protein 2-6	aquaporin protein, putative, expressed
Os06g0513862	LOC_Os06g31960	-3.93599	1.28424e-29	OsTHI5, THI5, Osthi5	Thionin 5	THION5 - Plant thionin family protein precursor, expressed
Os04g0491500	LOC_Os04g41450	-2.40514	1.79015e-29	0	0	TGF-beta receptor, type I/II extracellular region, putative, expressed
Os07g0638600	LOC_Os07g44460	-5.05196	3.7335e-29	prx105, OsPRX105, prx106	class III peroxidase 105, class III peroxidase 106	peroxidase precursor, putative, expressed
Os12g0132200	LOC_Os12g03810	-1.837	4.76456e-29	OsCIPK32	CBL-interacting protein kinase 32	CAMK_KIN1/SNF1/Nim1_like.37 - CAMK includes calcium/calmodulin depedent protein kinases, expressed
Os02g0741700	LOC_Os02g50810	-2.47105	4.76456e-29	0	0	expressed protein
Os04g0308600	LOC_Os04g24340	-4.45342	6.5884e-29	0	0	phytase, putative, expressed
Os04g0613700	LOC_Os04g52370	-1.62338	1.402e-28	OsUAP2	UDP-N-acetylglucosamine pyrophosphorylase 2	UTP--glucose-1-phosphate uridylyltransferase, putative, expressed
Os07g0601600	LOC_Os07g41050	-2.04881	1.42226e-28	0	NAD dependent epimerase/dehydratase	NAD dependent epimerase/dehydratase family protein, putative, expressed
Os04g0319800	LOC_Os04g25380	-4.9513	2.10183e-28	0	0	cytokinin-O-glucosyltransferase 2, putative, expressed
Os04g0423800	LOC_Os04g34630	-0.953654	3.76377e-28	prx54	class III peroxidase 54	peroxidase precursor, putative, expressed
Os06g0513781	LOC_Os06g31930	-3.99051	4.06006e-28	Osthi4, thi4	thionin precursor, thionin 4	thionin precursor protein, putative, expressed
Os02g0548700	LOC_Os02g34410	-1.37064	4.72876e-28	OsPUB43	plant U-box-containing protein 43, U-box protein 43	U-box domain-containing protein, putative, expressed
Os03g0416200	LOC_Os03g30250	-1.90084	4.9128e-28	bc1, bc-1, OsBC1, CWA1, FP1	brittle culm1, BRITTLE CULM1, brittle culm-1, COBRA-like protein 5, Protein BRITTLE CULM1, Cell Wall Architecture 1, fragile plant 1	COBRA-like protein precursor, putative, expressed
Os11g0505300	LOC_Os11g30910	-2.23848	6.4909e-28	STV11, OsSOT1	sulfotransferase 1, RSV (Rice stripe virus) resistance quantitative trait locus on chromosome 11	sulfotransferase domain containing protein, expressed
Os07g0542900	LOC_Os07g35860	-5.32425	8.48668e-28	OsUCL22	uclacyanin-like protein 22	plastocyanin-like domain containing protein, putative, expressed
Os04g0550866	None	-2.76843	8.61287e-28	-	-	-
Os04g0453233	LOC_Os04g38026	-3.33386	1.11867e-27	0	0	transporter family protein, putative, expressed
Os03g0212800	LOC_Os03g11420	-1.77585	1.1961e-27	Os3bglu6, Os3BGlu6, 3BGlu6	beta-glucosidase 6	Os3bglu6 - beta-glucosidase/beta-fucosidase/beta-galactosidase, expressed
Os12g0163700	LOC_Os12g06660	-4.55362	1.44555e-27	0	0	actin, putative, expressed
Os03g0861100	LOC_Os03g64320	-1.57299	1.74031e-27	0	0	expressed protein
Os01g0273800	LOC_Os01g16714	-1.69222	2.1109e-27	OsYUCCA9, OsYUC9, YUC9	(YUCCA-like gene)	flavin monooxygenase, putative, expressed
Os02g0566800	LOC_Os02g35870	-1.48817	4.12632e-27	0	0	galactosyltransferase, putative, expressed
Os09g0492700	LOC_Os09g31970	-2.06137	5.16329e-27	HMGR II, Hmg2, HMGR2, HMGR 2, OsHMGR2, HMGR1, OsHMGR1	3-hydroxy-3-methylglutaryl coenzyme A reductase II, 3-hydroxy-3-methylglutaryl-CoA reductase 2	3-hydroxy-3-methylglutaryl-coenzyme A reductase, putative, expressed
Os09g0490400	LOC_Os09g31410	-3.21353	9.32748e-27	Os9bglu29, OsBGlu29	beta-glucosidase 29	Os9bglu29 - beta-glucosidase homologue, similar to Os4bglu12 exoglucanase, expressed
Os04g0570000	LOC_Os04g48170	-4.14121	1.52078e-26	0	0	cytochrome P450, putative, expressed
Os05g0165200	LOC_Os05g07240	-1.99987	1.66579e-26	0	0	expressed protein
Os10g0552600	LOC_Os10g40510	-3.84326	4.98747e-26	OsHyPRP18, HyP/GRP18	hybrid proline- or glycine-rich protein 18	LTPL144 - Protease inhibitor/seed storage/LTP family protein precursor, expressed
Os07g0682000	LOC_Os07g48390	-2.12014	8.12073e-26	0	0	proline-rich protein, putative, expressed
Os02g0787000	LOC_Os02g54570	-4.75376	8.90345e-26	0	0	SCP-like extracellular protein, expressed
Os04g0653600	LOC_Os04g55970	-1.95667	1.47125e-25	OsPLT1, AP2/EREBP#044, AP2/EREBP44	Plethora 1, APETALA2/ethylene-responsive element binding protein 44	AP2-like ethylene-responsive transcription factor AINTEGUMENTA, putative, expressed
Os04g0693400	None	-1.94688	2.10669e-25	-	-	-
Os01g0165600	LOC_Os01g07150	-3.80155	2.39925e-25	0	0	expressed protein
Os09g0300800	LOC_Os09g12970	-3.45214	2.52325e-25	0	0	plant protein of unknown function domain containing protein, expressed
Os01g0195400	LOC_Os01g09880	-2.28769	3.1909e-25	0	0	harpin-induced protein 1 domain containing protein, expressed
Os12g0548700	LOC_Os12g36240	-3.71353	4.06156e-25	0	Subtilisin/chymotrypsin inhibitor	inhibitor I family protein, putative, expressed
Os01g0294500	LOC_Os01g18970	-4.18204	4.70173e-25	0	0	peroxidase precursor, putative, expressed
Os06g0604300	LOC_Os06g40180	-3.22795	4.80636e-25	OsPLDalpha5, RPLD4, OsPLDeta3	Phospholipase D alpha 5, phospholipase Dalpha5, phospholipase D eta 3	phospholipase D, putative, expressed
Os11g0461200	LOC_Os11g27370	-2.13539	5.61493e-25	0	0	UDP-glucoronosyl and UDP-glucosyl transferase domain containing protein, expressed
Os04g0308500	LOC_Os04g24328	-4.4659	5.61493e-25	0	0	jasmonate-induced protein, putative, expressed
Os06g0490400	LOC_Os06g29470	-4.67841	5.81065e-25	prx80	class III peroxidase 80	peroxidase precursor, putative, expressed
Os07g0201800	LOC_Os07g10220	-2.31804	6.49912e-25	0	0	anthocyanidin 3-O-glucosyltransferase, putative, expressed
Os04g0569100	LOC_Os04g48070	-2.36836	7.95048e-25	Roc4(t), Roc4, GL2-4	Rice outmost cell-specific gene 4(t), Rice outermost cell-specific gene-4, Homeobox-leucine zipper protein ROC4, Homeodomain transcription factor ROC4, HD-ZIP protein ROC4, Protein RICE OUTERMOST CELL-SPECIFIC 4, GLABRA 2-like homeobox protein 4	homeobox and START domains containing protein, putative, expressed
Os08g0550200	LOC_Os08g43654	-2.75524	1.32717e-24	0	0	MATE efflux family protein, putative, expressed
Os08g0561500	LOC_Os08g44750	-1.26021	1.48553e-24	OsUMAMIT12	Usually Multiple Acids Move In and out Transporter 12	auxin-induced protein 5NG4, putative, expressed
Os05g0382900	LOC_Os05g31760	-1.50881	1.59242e-24	OsANN4	Annexin 4	annexin, putative, expressed
Os01g0164300	LOC_Os01g07060	-6.22	1.61811e-24	0	Extensin family protein	POEI43 - Pollen Ole e I allergen and extensin family protein precursor, putative, expressed
Os02g0719000	LOC_Os02g48730	-2.12637	1.70483e-24	0	0	rho GDP-dissociation inhibitor 1, putative, expressed
Os10g0516200	LOC_Os10g37190	-1.6988	2.5333e-24	OsRLCK303	Receptor-like Cytoplasmic Kinase 303	protein kinase domain containing protein, expressed
Os05g0541750	None	-2.62145	2.82222e-24	-	-	-
Os08g0130900	LOC_Os08g03670	-1.58706	3.35897e-24	0	0	galactosyltransferase family protein, putative, expressed
Os05g0594700	LOC_Os05g51630	-1.31505	3.61398e-24	OsOSCA1.2, OsIOSCA1.2, OsDDP6, DDP6, OsDDP6.1, OsDDP6.2	Hyperosmolality-gated calcium-permeable channel 1.2, DUF221 Domain containing Protein 6	early-responsive to dehydration protein-related, putative, expressed
Os03g0144300	LOC_Os03g05060	-2.40224	3.8831e-24	0	0	exostosin family domain containing protein, expressed
Os05g0402900	LOC_Os05g33400	-1.47599	4.11904e-24	OsBphi262	BPH-inducible gene 262, Brown planthopper-inducible gene 262	basic 7S globulin precursor, putative, expressed
Os01g0668100	LOC_Os01g47780	-2.30929	4.543e-24	OsFLA7	fasciclin-like AGP 7, fasciclin-like arabinogalactan protein 7	fasciclin domain containing protein, expressed
Os11g0242600	LOC_Os11g13870	-2.10798	5.95725e-24	0	0	plant-specific domain TIGR01627 family protein, expressed
Os05g0338933	LOC_Os05g27304	-3.33016	6.30612e-24	-	-	-
Os08g0519100	LOC_Os08g40720	-4.4619	8.62794e-24	0	0	FAD-binding and arabino-lactone oxidase domains containing protein, putative, expressed
Os03g0818200	LOC_Os03g60380	-1.56693	9.26469e-24	OsCCR22	Cinnamoyl-CoA reductase 22	cinnamoyl CoA reductase, putative, expressed
Os08g0115200	LOC_Os08g02250	-2.28568	9.34622e-24	0	0	IQ calmodulin-binding motif domain containing protein, expressed
Os01g0838200	LOC_Os01g62110	-4.30323	9.41029e-24	0	0	expressed protein
Os06g0184000	LOC_Os06g08500	-5.01316	1.22854e-23	OsbHLH115, OsRHL1	basic helix-loop-helix protein 115, ROOTHAIRLESS 1	BHLH transcription factor, putative, expressed
Os06g0190800	LOC_Os06g09130	-2.87471	1.59103e-23	OsGLR4.9, GLR4.9, OsGLR1.3, GLR1.3	Glutamate receptor homolog 4.9, GLUTAMATE RECEPTOR-LIKE 1.3	glutamate receptor 2.8 precursor, putative, expressed
Os06g0180100	LOC_Os06g08190	-3.98197	2.63093e-23	0	Extensin family protein	expressed protein
Os09g0419200	LOC_Os09g25150	-2.19959	2.97699e-23	OsCCR19	cinnamoyl CoA reductase 19	cinnamoyl-CoA reductase, putative, expressed
Os11g0525200	LOC_Os11g32240	-1.61425	3.28165e-23	OsCYP51G1	Cytochrome P450 51G1	cytochrome P450 51, putative, expressed
Os05g0563000	LOC_Os05g48850	-2.52722	4.31997e-23	ONAC062, ONAC62, OsSND2, SND2	NAC domain-containing protein 062, NAC domain-containing protein 62, SECONDARY WALL-ASSOCIATED NAC DOMAIN PROTEIN2, SECONDARY WALL-ASSOCIATED NAC DOMAIN PROTEIN 2	no apical meristem protein, putative, expressed
Os04g0642000	LOC_Os04g54930	-2.13761	4.70198e-23	OsABCB16, ABCB16, OsPGP16, OsMDR12	ABC transporter superfamily ABCB subgroup member 16, P-Glycoprotein 16, multidrug resistance 12	ABC transporter, ATP-binding protein, putative, expressed
Os10g0579800	LOC_Os10g42900	-0.982718	5.22215e-23	0	0	peptide transporter PTR2, putative, expressed
Os07g0484200	LOC_Os07g30090	-6.37084	5.23827e-23	OsADF9	actin depolymerizing factor 9	actin-depolymerizing factor, putative, expressed
Os05g0477600	LOC_Os05g39990	-3.6413	5.39303e-23	OsEXP4 (Os-EXP4), OsEXPA4, OsEXP4, Os-EXP4, OsaEXPa1.22	Rice expansin-4, Expansin-A4, Alpha-expansin-4	expansin precursor, putative, expressed
Os07g0559400	LOC_Os07g37310	-1.81246	5.75336e-23	0	0	uncharacterized secreted protein, putative, expressed
Os01g0719800	None	-2.51072	7.14624e-23	-	-	-
Os12g0125800	LOC_Os12g03230	-2.52106	7.46645e-23	0	0	MATE efflux family protein, putative, expressed
Os06g0112100	LOC_Os06g02210	-1.42431	7.67595e-23	0	0	bark storage protein A precursor, putative, expressed
Os01g0702300	LOC_Os01g50680	-5.03909	8.25226e-23	OsSub2, SUB2, SLP1, OsSLP1	Subtilisin 2, SUBTILISIN 2, SUBTILISIN-LIKE PROTEASE 1	OsSub2 - Putative Subtilisin homologue, expressed
Os03g0608000	LOC_Os03g41130	-6.29001	8.78422e-23	0	0	expressed protein
Os07g0586200	LOC_Os07g39750	-1.88577	9.16416e-23	OsGELP92, OsGELP92a, OsGELP92b, OsGELP92c, AChE	GDSL esterase/lipase protein 92, acetylcholinesterase	GDSL-like lipase/acylhydrolase, putative, expressed
Os07g0635900	LOC_Os07g44180	-1.47165	1.16714e-22	OsLti6a, Lti6a, OsLTI6A, OsRCI2-10	low temperature-induced low molecular weight integral membrane protein LTI6a, low temperature induced gene 6a, rare cold-inducible 2-10	OsRCI2-10 - Hydrophobic protein LTI6A, expressed
Os03g0719000	LOC_Os03g50970	-1.95456	1.28388e-22	0	0	retrotransposon protein, putative, Ty1-copia subclass, expressed
Os01g0285300	LOC_Os01g18240	-2.11311	1.84359e-22	OsMYB55/61, OsMYB55, MYB55, OsMYB61, MYB61	myb transcription factor 55/61, transcription factor MYB55/61	MYB family transcription factor, putative, expressed
Os03g0161400	LOC_Os03g06570	-2.05317	2.16244e-22	0	0	IQ calmodulin-binding motif family protein, putative, expressed
Os11g0169200	LOC_Os11g06820	-2.60056	2.63851e-22	OsLAX5, OsAUX5, LAX5, AUX5	like aux1-5, auxin transporter 5	transmembrane amino acid transporter protein, putative, expressed
Os11g0195800	LOC_Os11g09040	-1.93154	2.75707e-22	0	0	expressed protein
Os03g0699800	LOC_Os03g49270	-3.18994	3.21819e-22	OsTHI36, THI36	Thionin 36	THION36 - Plant thionin family protein precursor, expressed
Os10g0536700	LOC_Os10g39170	-2.53489	3.75963e-22	prx128	class III peroxidase 128	peroxidase precursor, putative, expressed
Os07g0646800	LOC_Os07g45260	-3.32727	3.75963e-22	OsSTA200	0	glycosyl transferase 8 domain containing protein, putative, expressed
Os01g0629900	LOC_Os01g43910	-0.94383	4.17799e-22	OsMPK20-1	MAP kinase 20-1	CGMC_MAPKCMGC_2.4 - CGMC includes CDA, MAPK, GSK3, and CLKC kinases, expressed
Os03g0128000	LOC_Os03g03600	-1.97075	4.86299e-22	OsFLA2	fasciclin-like AGP 2, fasciclin-like arabinogalactan protein 2	fasciclin-like arabinogalactan protein, putative, expressed
Os08g0511400	LOC_Os08g40060	-2.52643	4.86299e-22	0	0	expressed protein
Os12g0614100	LOC_Os12g41970	-3.98054	4.86299e-22	0	0	lipase class 3 family protein, putative, expressed
Os01g0745700	LOC_Os01g54210	-4.14181	5.88631e-22	OsGATA6, OsGATA1, GATA1	GATA transcription factor 6, GATA factor 6	GATA zinc finger domain containing protein, expressed
Os05g0556400	LOC_Os05g48270	-1.90931	7.89412e-22	0	0	auxin-responsive protein, putative, expressed
Os12g0421000	LOC_Os12g23280	-1.70676	8.65775e-22	0	0	heavy metal-associated domain containing protein, expressed
Os06g0701900	LOC_Os06g48850	-2.55169	9.85964e-22	OsSAUR27	Small auxin-up RNA 27	OsSAUR27 - Auxin-responsive SAUR gene family member, expressed
Os10g0467800	LOC_Os10g32980	-1.7721	1.30922e-21	OsCesA7, OsCESA7, OS_CESA07, OsCesA 7, CesA7	Cellulose synthase A catalytic subunit 7 [UDP-forming], Cellulose synthase A catalytic subunit 7	CESA7 - cellulose synthase, expressed
Os07g0448800	LOC_Os07g26690	-1.40278	1.38482e-21	OsPIP2a, PIP2-1, PIP2a, PIP2.1, OsPIP2;1, OsPIP2-1	Probable aquaporin PIP2-1, Plasma membrane intrinsic protein 2-1, Plasma membrane intrinsic protein 2a	aquaporin protein, putative, expressed
Os02g0559300	LOC_Os02g35300	-2.74245	1.53879e-21	Orysa;CKL9	CDK-LIKE 9, cyclin-dependent kinase-like 9	transposon protein, putative, unclassified, expressed
Os06g0143400	LOC_Os06g05130	-1.83013	1.77627e-21	FATB1, OsFATB1	0	myristoyl-acyl carrier protein thioesterase, chloroplast precursor, putative, expressed
Os04g0310200	LOC_Os04g24478	-4.40054	1.77627e-21	0	0	jasmonate-induced protein, putative, expressed
Os04g0555700	LOC_Os04g46910	-4.89263	1.92299e-21	OsADF6	actin depolymerizing factor 6	actin-depolymerizing factor, putative, expressed
Os04g0550900	LOC_Os04g46530	-2.83557	2.26481e-21	0	0	retrotransposon protein, putative, unclassified, expressed
Os04g0552300	LOC_Os04g46660	-2.20537	2.39596e-21	CycU2;1, CycU2;os;1, Orysa;CycU2;1, OsCYCP3;1, CYC U2	U-type cyclin 2;1, P-type cyclin 3;1, U-type cyclin 2	cyclin, putative, expressed
Os03g0303100	LOC_Os03g19090	-2.7811	2.39596e-21	0	0	expressed protein
Os09g0455200	LOC_Os09g28200	-3.02361	2.52837e-21	HSfB4c, OsHsfB4c, OsHsf-22, HSF22	Heat stress transcription factor B4c, Heat stress transcription factor B-4c, Heat stress transcription factor 22	HSF-type DNA-binding domain containing protein, expressed
Os09g0491100	LOC_Os09g31430	-1.52735	2.88351e-21	Os9bglu30, OsBGlu30, bglu 2, bglu2, BGlu2	beta-glucosidase 30	Os9bglu30 - beta-glucosidase, similar to Os4bglu12 exoglucanase, expressed
Os12g0601300	LOC_Os12g40890	-1.76911	2.88351e-21	OsIAA30	Aux/IAA protein 30	OsIAA30 - Auxin-responsive Aux/IAA gene family member, expressed
Os01g0609000	LOC_Os01g42350	-2.05978	2.94683e-21	OsABCG34, OsPDR10, OsPDR1	ABC transporter superfamily ABCG subgroup member 34, pleiotropic drug resistance 10, pleiotropic drug resistance 1	pleiotropic drug resistance protein, putative, expressed
Os08g0160500	LOC_Os08g06380	-2.18696	3.0743e-21	OsCslF6, OsCSLF6, OsCLD3, CLD3	0	CSLF6 - cellulose synthase-like family F; beta1,3;1,4 glucan synthase, expressed
Os01g0159250	None	-2.2633	3.56751e-21	-	-	-
Os10g0193100	LOC_Os10g11730	-3.64524	6.06882e-21	0	0	LTPL88 - Protease inhibitor/seed storage/LTP family protein precursor, expressed
Os03g0161600	LOC_Os03g06610	-2.59518	6.14609e-21	0	0	expressed protein
Os06g0284200	LOC_Os06g17390	-1.83711	6.32274e-21	0	0	auxin-independent growth promoter protein, putative, expressed
Os01g0967200	LOC_Os01g73630	-3.22539	6.56194e-21	0	0	rhoGAP domain containing protein, expressed
Os02g0285700	LOC_Os02g18430	-4.63176	6.69352e-21	0	0	AGC_PVPK_like_kin82y.5 - ACG kinases include homologs to PKA, PKG and PKC, expressed
Os08g0515000	LOC_Os08g40380	-2.35169	6.77361e-21	0	0	sulfotransferase domain containing protein, expressed
Os05g0159300	LOC_Os05g06720	-1.61338	7.5846e-21	OsGELP62, OsGELP62a, OsGELP62b, OsGELP62c	GDSL esterase/lipase protein 62	GDSL-like lipase/acylhydrolase, putative, expressed
Os02g0829000	LOC_Os02g58214	-2.02104	8.7901e-21	0	0	expressed protein
Os08g0101900	LOC_Os08g01160	-2.48158	9.54843e-21	0	0	membrane associated DUF588 domain containing protein, putative, expressed
Os11g0179000	LOC_Os11g07680	-2.17609	9.72051e-21	0	0	dirigent, putative, expressed
Os04g0310100	LOC_Os04g24469	-4.18051	1.11091e-20	0	0	jasmonate-induced protein, putative, expressed
Os04g0326100	LOC_Os04g25970	-4.36528	1.26325e-20	0	0	cytokinin-O-glucosyltransferase 2, putative, expressed
Os06g0604200	LOC_Os06g40170	-3.02698	1.41425e-20	OsPLDalpha4, RPLD3, OsPLDeta2	Phospholipase D alpha 4, phospholipase Dalpha4, phospholipase D eta 2	phospholipase D, putative, expressed
Os01g0814200	LOC_Os01g59880	-1.70508	1.94311e-20	0	0	inositol-1, 4, 5-trisphosphate 5-phosphatase, putative, expressed
Os10g0536600	LOC_Os10g39160	-4.6079	2.0725e-20	prx127	class III peroxidase 127	peroxidase precursor, putative, expressed
Os02g0280200	LOC_Os02g17880	-4.31789	2.5418e-20	OsXTH13	xyloglucan endotransglucosylase/hydrolase, xyloglucan endotransglucosylase 13	glycosyl hydrolases family 16, putative, expressed
Os06g0140700	LOC_Os06g04870	-1.6418	3.02248e-20	Oshox2, OsHox2	rice homeobox gene 2, Homeobox-leucine zipper protein HOX2 ; Homeodomain transcription factor HOX2 ; HD-ZIP protein HOX2	homeobox associated leucine zipper, putative, expressed
Os04g0460400	LOC_Os04g38690	-3.92796	3.29622e-20	0	0	membrane associated DUF588 domain containing protein, putative, expressed
Os07g0573400	LOC_Os07g38590	-0.982674	3.451e-20	0	0	carboxyl-terminal peptidase, putative, expressed
Os05g0433800	LOC_Os05g35830	-2.55677	3.57457e-20	0	0	expressed protein
Os07g0281800	LOC_Os07g18120	-1.30029	3.73241e-20	-	-	-
Os04g0382800	LOC_Os04g31400	-2.63927	3.82146e-20	0	0	expressed protein
Os04g0666800	LOC_Os04g57130	-2.37731	4.10803e-20	0	0	dirigent-like protein pDIR17, putative, expressed
Os10g0114400	LOC_Os10g02500	-1.68044	4.49543e-20	OsBRI1	0	serine/threonine-protein kinase BRI1-like 2 precursor, putative, expressed
Os02g0206700	LOC_Os02g11640	-2.25225	4.77822e-20	0	0	UDP-glucoronosyl and UDP-glucosyl transferase, putative, expressed
Os12g0609600	LOC_Os12g41600	-2.31468	4.93331e-20	OsSAUR57	Small auxin-up RNA 57	OsSAUR57 - Auxin-responsive SAUR gene family member, expressed
Os05g0209600	LOC_Os05g11910	-1.38949	5.9705e-20	OsGELP63	GDSL esterase/lipase protein 63	GDSL-like lipase/acylhydrolase, putative, expressed
Os11g0129000	LOC_Os11g03484	-1.94267	6.44562e-20	0	0	MATE efflux family protein, putative, expressed
Os01g0799500	LOC_Os01g58550	-2.97836	6.88341e-20	TagI	0	methyladenine glycosylase, putative, expressed
Os09g0466100	LOC_Os09g29100	-1.79928	7.43481e-20	CycD2;1, CYCD2-1, Orysa;CycD2;1, OsCYCD2;1, Orysa;CycD4;1, CycD4;1, CYCD4-1, Orysa;CYCD4;1, cycD, OsCYCD4;1	Cyclin-D2-1, cyclinD2;1, Cyclin-D4-1, cyclinD4;1	cyclin, putative, expressed
Os09g0353700	LOC_Os09g18450	-2.81132	7.98781e-20	0	0	flavonol synthase/flavanone 3-hydroxylase, putative, expressed
Os03g0602300	LOC_Os03g40540	-1.90075	8.07132e-20	brd1, OsDWARF, DWARF, OsBR6ox, BR6ox, CYP85A1, CYP85A4, OsDWF, CYP85A1/OsDWARF, OsBRD1, OsCYP85A1	brassinosteroid-dependent1, brassinosteroid-dependent 1, brassinosteroid-deficient dwarf1, brassinosteroid-deficient dwarf 1, Cytochrome P450 85A1, C6-oxidase, BR-6-oxidase, Dwarf protein, cytochrome P450 CYP85A4, brassinosteroid deficient1, BR-deficient dwarf1, BR-deficient dwarf 1	cytochrome P450, putative, expressed
Os01g0591000	LOC_Os01g40860	-0.963242	8.07805e-20	ALDH1a, Aldh1a, OsALDH1a, OsALDH2C4, ALDH2C4	aldehyde dehydrogenase 1a, aldehyde dehydrogenase 2C4	aldehyde dehydrogenase, putative, expressed
Os04g0454200	LOC_Os04g38220	-1.8434	9.55701e-20	0	0	transporter family protein, putative, expressed
Os09g0533900	LOC_Os09g36350	-1.16371	9.73732e-20	OsGH9B5	glycoside hydrolase OsGH9B5, glycoside hydrolase 9B5	endoglucanase, putative, expressed
Os05g0534500	LOC_Os05g45820	-4.01552	9.85327e-20	0	0	heavy metal-associated domain containing protein, expressed
Os05g0163300	LOC_Os05g07060	-1.9802	1.01617e-19	OsFLA9	fasciclin-like AGP 9, fasciclin-like arabinogalactan protein 9	fasciclin domain containing protein, expressed
Os05g0277500	LOC_Os05g19670	-2.01018	1.02497e-19	OsGLP5-2, OsGLP5-1, GLP5-1	Germin-like protein 5-2	Cupin domain containing protein, expressed
Os03g0804900	LOC_Os03g59030	-2.07216	1.10998e-19	0	0	UDP-rhamnose rhamnosyltransferase, putative, expressed
Os04g0405500	LOC_Os04g33260	-3.55688	1.22998e-19	-	-	-
Os06g0680500	LOC_Os06g46670	-1.70621	1.50219e-19	OsGLR3.5, GLR3.5, OsGLR3.3, GLR3.3	Glutamate receptor homolog 3.5, GLUTAMATE RECEPTOR-LIKE 3.3	glutamate receptor, putative, expressed
Os03g0202001	LOC_Os03g10500	-1.68659	1.68964e-19	0	0	adenylyl-sulfate kinase, putative, expressed
Os05g0501300	LOC_Os05g42190	-1.97757	2.15189e-19	0	0	NADPH-dependent FMN reductase domain containing protein, expressed
Os05g0135500	LOC_Os05g04500	-1.75406	2.29517e-19	prx71, Osprx71	class III peroxidase 71, Peroxidase 63	peroxidase precursor, putative, expressed
Os10g0552200	LOC_Os10g40470	-4.45426	2.36181e-19	OsHyPRP16, HyP/GRP16	hybrid proline- or glycine-rich protein 16	LTPL142 - Protease inhibitor/seed storage/LTP family protein precursor, putative, expressed
Os05g0210100	LOC_Os05g11950	-1.93862	2.75872e-19	OsGELP64, OsGELP64a, OsGELP64b	GDSL esterase/lipase protein 64	GDSL-like lipase/acylhydrolase, putative, expressed
Os09g0521400	LOC_Os09g34960	-2.26103	2.8147e-19	0	0	hydroxymethylglutaryl-CoA synthase, putative, expressed
Os06g0589500	LOC_Os06g38960	-1.5848	3.00592e-19	0	0	expressed protein
Os02g0542500	LOC_Os02g33780	-1.6674	3.05833e-19	0	0	serine-aspartate repeat-containing protein I precursor, putative, expressed
Os11g0156300	LOC_Os11g05770	-2.41015	3.31002e-19	OsOFP18, OsOFP28	OVATE family protein 18, ovate family protein 28, OVATE-domain containing protein 28	DUF623 domain containing protein, expressed
Os03g0645000	LOC_Os03g44290	-2.43954	3.4216e-19	OsEXPB12, OsaEXPb1.17	Expansin-B12, Beta-expansin-12	expansin precursor, putative, expressed
Os06g0218800	LOC_Os06g11510	-2.38037	6.04447e-19	0	0	expressed protein
Os05g0382600	LOC_Os05g31750	-1.74494	6.50351e-19	OsANN3	Annexin 3	annexin, putative, expressed
Os09g0518332	None	-4.16843	7.00148e-19	-	-	-
Os03g0751600	LOC_Os03g54050	-1.37534	7.22675e-19	0	0	anther-specific proline-rich protein APG precursor, putative, expressed
Os10g0122600	LOC_Os10g03400	-1.71371	7.28017e-19	OsSNDP1, SNDP1	Sec14-nodulin domain-containing protein 1, Sec14-nodulin domain protein 1	phosphatidylinositol transfer, putative, expressed
Os05g0543600	LOC_Os05g46610	-1.94949	7.36922e-19	OsMYB86-L2	0	myb-like DNA-binding domain containing protein, putative, expressed
Os12g0149300	LOC_Os12g05380	-3.15213	7.37627e-19	OsGT3	glycosyltransferase 3	glycosyltransferase, putative, expressed
Os10g0532600	LOC_Os10g38880	-1.76032	1.1264e-18	OsOFP17, OsOFP27	OVATE family protein 17, ovate family protein 27, OVATE-domain containing protein 27	DUF623 domain containing protein, expressed
Os05g0461600	LOC_Os05g38660	-2.71471	1.20777e-18	0	0	expressed protein
Os07g0572400	LOC_Os07g38470	-2.60908	1.24359e-18	0	0	expressed protein
Os01g0118400	LOC_Os01g02900	-2.15262	1.25988e-18	0	0	glycosyltransferase, putative, expressed
Os06g0706850	None	-3.9674	1.41998e-18	-	-	-
Os07g0637700	LOC_Os07g44370	-2.99084	1.68376e-18	0	0	dirigent, putative, expressed
Os09g0299000	LOC_Os09g12750	-0.878489	2.24707e-18	OsPHL3	PHR1 like3, PHOSPHATE STARVATION RESPONSE 1-like 3	Myb-like DNA-binding domain containing protein, putative, expressed
Os04g0326201	LOC_Os04g25980	-2.26402	2.36959e-18	0	0	cytokinin-O-glucosyltransferase 2, putative, expressed
Os04g0552200	LOC_Os04g46650	-3.54881	2.66239e-18	OxEXPB5, osaEXPb1.19	expansin B5, Expansin-B5, Beta-expansin-5	expansin precursor, putative, expressed
Os06g0266400	LOC_Os06g15600	-2.95975	2.76426e-18	OsUCL17	uclacyanin-like protein 17	plastocyanin-like domain containing protein, putative, expressed
Os01g0964133	LOC_Os01g73310	-1.49263	2.83485e-18	0	0	actin, putative, expressed
Os03g0142800	LOC_Os03g04920	-0.686323	2.91527e-18	OsABCC13, OsMRP13, OsMRP5	ABC transporter superfamily ABCC subgroup member 13, multidrug resistance-associated protein 13	multidrug resistance-associated protein, putative, expressed
Os04g0593400	LOC_Os04g50700	-1.76264	3.12755e-18	0	0	pathogenesis-related Bet v I family protein, putative, expressed
Os01g0288200	LOC_Os01g18450	-3.12102	4.94064e-18	0	0	expressed protein
Os05g0524500	LOC_Os05g44930	-2.09265	5.41546e-18	0	0	receptor-like protein kinase, putative, expressed
Os09g0298200	LOC_Os09g12660	-2.35705	5.46342e-18	OsAGPS1, APS1, OsAPS1, AGPsma	sativa ADP-glucose pyrophosphorylase small subunit 1, ADP-glucose Pyrophosphorylase small subunit 1, AGPase small subunit 1, Adenosine diphosphate glucose pyrophosphorylase, adenosine diphosphoglucose pyrophosphorylase, ADP-glucose pyrophosphorylase small unit 1, AGPase S1	glucose-1-phosphate adenylyltransferase large subunit, chloroplast precursor, putative, expressed
Os01g0525700	None	-1.2395	5.49123e-18	-	-	-
Os04g0683700	LOC_Os04g58710	-1.43066	5.51033e-18	OsAAE3, AAE3, OsOCS, OCS	Acyl-Activating Enzyme 3, adenosine monophosphate binding protein 3, acyl activation enzyme 3, oxalyl-CoA synthetase	AMP-binding domain containing protein, expressed
Os05g0463000	LOC_Os05g38770	-5.48783	6.00686e-18	OsRLCK188	Receptor-like Cytoplasmic Kinase 188	protein kinase APK1B, chloroplast precursor, putative, expressed
Os02g0614300	LOC_Os02g40070	-1.99116	6.58961e-18	OsPLT3, AP2/EREBP#018, AP2/EREBP18, BBM2, OsBBM2	Plethora 3, APETALA2/ETHYLENE-RESPONSIVE ELEMENT BINDING PROTEIN 18, BABY BOOM2, BABY BOOM 2	AP2-like ethylene-responsive transcription factor PLETHORA 2, putative, expressed
Os01g0971400	LOC_Os01g73980	-1.75613	7.2332e-18	0	0	xylem cysteine proteinase 2 precursor, putative, expressed
Os01g0294700	LOC_Os01g19020	-2.73898	7.76259e-18	OsPOD, prx11, Osprx11	peroxidase, class III peroxidase 11	peroxidase precursor, putative, expressed
Os02g0817500	LOC_Os02g57240	-2.19427	8.34032e-18	KOB1	K+ channel beta 1 subunit, K+ Channel beta Subunit	oxidoreductase, aldo/keto reductase family protein, putative, expressed
Os06g0634000	LOC_Os06g42754	-2.50935	9.19225e-18	0	0	expressed protein
Os10g0132300	LOC_Os10g04270	-1.31759	9.34209e-18	0	0	jacalin-like lectin domain containing protein, expressed
Os06g0193200	LOC_Os06g09340	-3.23448	9.73578e-18	OsPME19	pectin methylesterase 19	pectinesterase, putative, expressed
Os12g0548501	LOC_Os12g36220	-3.41613	9.73578e-18	0	0	inhibitor I family protein, putative, expressed
Os03g0417800	LOC_Os03g30430	-0.906918	9.76038e-18	0	0	nitrilase-associated protein, putative, expressed
Os02g0771700	LOC_Os02g53200	-1.79988	9.92998e-18	Gns9, GNS9	beta-1, 3-glucanase 9	glucan endo-1,3-beta-glucosidase precursor, putative, expressed
Os01g0279000	LOC_Os01g17160	-3.07909	1.06229e-17	-	-	-
Os04g0684300	LOC_Os04g58760	-1.59917	1.08053e-17	0	0	membrane associated DUF588 domain containing protein, putative, expressed
Os11g0587300	LOC_Os11g37670	-2.82835	1.09073e-17	0	0	expressed protein
Os06g0514800	LOC_Os06g32240	-3.60965	1.1183e-17	OsTHI9, THI9, Osthi1, thi1	Thionin 9, thionin 1	THION9 - Plant thionin family protein precursor, expressed
Os07g0656900	LOC_Os07g46350	-1.6744	1.1779e-17	OsSCP40	Serine carboxypeptidase 40	OsSCP40 - Putative Serine Carboxypeptidase homologue, expressed
Os05g0319700	LOC_Os05g25540	-2.04038	1.20313e-17	0	0	STRUBBELIG-RECEPTOR FAMILY 6 precursor, putative, expressed
Os01g0112000	LOC_Os01g02160	-1.91381	1.22661e-17	0	0	hydroxyproline-rich glycoprotein family protein, putative, expressed
Os05g0125100	LOC_Os05g03440	-2.88293	1.2912e-17	0	0	expressed protein
Os02g0120800	LOC_Os02g02840	-1.41534	1.30302e-17	OsRacB, RacB, OsRac6	Rac-like GTP-binding protein 6, GTPase protein RacB	ras-related protein, putative, expressed
Os01g0805900	LOC_Os01g59150	-1.99224	1.32298e-17	OsTUB4, TUBB4, OSTB-16, R1623, RTUB-1, Ostub16	beta tubulin 4, Tubulin beta-4 chain, Beta-4-tubulin, beta tubulin 1, beta-tubulin isotype 16	tubulin/FtsZ domain containing protein, putative, expressed
Os06g0513050	LOC_Os06g31890	-3.53283	1.61379e-17	OsTHI3, THI3, Osthi1, thi1	Thionin 3, thionin 1	THION3 - Plant thionin family protein precursor, expressed
Os08g0546900	LOC_Os08g43350	-2.55256	1.65242e-17	0	0	NC domain-containing protein, putative, expressed
Os02g0730400	LOC_Os02g49770	-1.37867	1.91194e-17	0	0	NHL repeat-containing protein, putative, expressed
Os04g0554600	LOC_Os04g46820	-3.2835	2.17589e-17	OsHyPRP07, HyP/GRP07, OsHyPRP7, HyP/GRP7	hybrid proline- or glycine-rich protein 7	LTPL121 - Protease inhibitor/seed storage/LTP family protein precursor, putative, expressed
Os04g0107600	LOC_Os04g01690	-3.82881	2.26351e-17	ADCa, OsAdc2, OsADC2	Arginine decarboxylase a, Arginine decarboxylase 2	pyridoxal-dependent decarboxylase protein, putative, expressed
Os02g0183000	LOC_Os02g09070	-2.0575	2.50234e-17	0	0	zinc-binding protein, putative, expressed
Os01g0232000	LOC_Os01g13120	-3.6576	2.69695e-17	OsTIP4;3, TIP4.3, TIP4-3	Probable aquaporin TIP4.3, Probable aquaporin TIP4-3, Tonoplast intrinsic protein 4-3	aquaporin protein, putative, expressed
Os04g0459000	LOC_Os04g38570	-1.91275	3.75934e-17	OsABCB14, ABCB14, OsPGP14, OsMDR13, OsABCB14_1, OsABCB14_2	ABC transporter superfamily ABCB subgroup member 14, P-Glycoprotein 14, multidrug resistance 13	multidrug resistance protein, putative, expressed
Os08g0106300	LOC_Os08g01520	-3.25549	3.80461e-17	0	0	cytochrome P450, putative, expressed
Os06g0300000	LOC_Os06g19590	-2.61484	3.8346e-17	0	0	estradiol 17-beta-dehydrogenase 12, putative, expressed
Os05g0140100	LOC_Os05g04820	-2.10719	4.76901e-17	R2R3-MYB, OsMYB55/61-L, MYB55/61-L, OsMYB55, OsMYB61-L, MYB55, MYB61-L, OsMYB61L, MYB61L	MYB transcription factor 55/61L	MYB family transcription factor, putative, expressed
Os01g0249100	LOC_Os01g14660	-2.9883	4.76901e-17	OsEXPA9, OsEXP9, osaEXPa1.19	Rice expansin-9, Expansin-A9, Alpha-expansin-9	expansin precursor, putative, expressed
Os05g0123100	LOC_Os05g03174	-1.89118	5.2722e-17	OsGT43A, GT43A	glycosyltransferase family GT43 member A	glycosyltransferase family 43 protein, putative, expressed
Os11g0126100	LOC_Os11g03240	-1.80489	5.35455e-17	0	0	MATE efflux family protein, putative, expressed
Os10g0563900	LOC_Os10g41430	-2.16717	5.91302e-17	CycU4;3, CycU4;os;3, Orysa;CycU4;3, OsCYCP4;1	U-type cyclin 4;3, P-type cyclin 4;1	cyclin, putative, expressed
Os12g0485150	LOC_Os12g30000	-3.17365	6.76574e-17	0	0	expressed protein
Os02g0331400	LOC_Os02g22680	-4.1127	6.76574e-17	0	0	integral membrane protein DUF6 containing protein, expressed
Os01g0717700	LOC_Os01g52010	-1.63405	8.63179e-17	OsTAA1, TAA1, OsTAA1;4, TAA1;4	0	alliin lyase precursor, putative, expressed
Os04g0554200	LOC_Os04g46780	-1.46737	1.02144e-16	0	0	MSP domain containing protein, expressed
Os01g0645000	LOC_Os01g45730	-1.79011	1.03747e-16	OsC3H9	Zinc finger CCCH domain-containing protein 9	zinc finger C-x8-C-x5-C-x3-H type family protein, expressed
Os11g0215100	LOC_Os11g10870	-2.5444	1.12352e-16	0	0	dirigent, putative, expressed
Os03g0123500	LOC_Os03g03164	-1.17128	1.29373e-16	HB365, KNAT7	Homeobox protein knotted-1-like 3, Homeobox protein HOS66	homeobox protein knotted-1, putative, expressed
Os11g0707600	LOC_Os11g48020	-0.97074	1.3724e-16	OsGL1-11	Glossy1-homologous gene 11	fatty acid hydroxylase, putative, expressed
Os03g0817800	LOC_Os03g60340	-1.30188	1.40253e-16	OsTBL6, TBL6, OsXOAT11	trichome birefringence-like 6, xylan O-acetyltransferase 11	leaf senescence related protein, putative, expressed
Os04g0623800	LOC_Os04g53230	-0.917983	1.54781e-16	Amt	aminomethyltransferase	aminomethyltransferase, putative, expressed
Os03g0594900	LOC_Os03g39760	-2.16557	1.74142e-16	0	0	cytochrome P450, putative, expressed
Os06g0696600	LOC_Os06g48180	-1.93437	1.76168e-16	OsXTH12	xyloglucan endotransglucosylase/hydrolase, xyloglucan endotransglucosylase 12	glycosyl hydrolases family 16, putative, expressed
Os02g0588500	LOC_Os02g37590	-1.60159	2.16088e-16	0	0	glycerophosphoryl diester phosphodiesterase family protein, putative, expressed
Os01g0525500	None	-3.14063	2.18335e-16	-	-	-
Os03g0719850	LOC_Os03g51040	-5.18658	2.41375e-16	OsRLCK115	Receptor-like Cytoplasmic Kinase 115	STRUBBELIG-RECEPTOR FAMILY 6 precursor, putative, expressed
Os09g0372700	LOC_Os09g20630	-0.933887	2.57115e-16	0	0	ASC1, putative, expressed
Os02g0606200	LOC_Os02g39360	-1.36022	2.57529e-16	OsBBX4, OsSTH, BBX4, STH	B-box-containing protein 4	B-box zinc finger family protein, putative, expressed
Os03g0355700	LOC_Os03g23960	-2.42395	2.57529e-16	0	0	IQ calmodulin-binding motif family protein, putative, expressed
Os02g0763800	LOC_Os02g52590	-2.2855	2.87447e-16	0	0	xyloglucan fucosyltransferase, putative, expressed
Os05g0114000	LOC_Os05g02310	-1.923	3.19381e-16	0	sPPase, Soluble Inorganic Pyrophosphatase	soluble inorganic pyrophosphatase, putative, expressed
Os03g0291800	LOC_Os03g18140	-1.63011	3.20489e-16	OsTBL15, TBL15, OsXOAT6	trichome birefringence-like 15, xylan O-acetyltransferase 6	expressed protein
Os03g0115700	LOC_Os03g02460	-1.87295	3.2887e-16	0	0	retinol dehydrogenase, putative, expressed
Os11g0549620	LOC_Os11g34720	-2.58753	3.59953e-16	OsPAP7	purple acid phosphatase 7	Ser/Thr protein phosphatase family protein, putative, expressed
Os03g0223000	LOC_Os03g12238	-1.62005	3.75329e-16	OsRLCK377	Receptor-like Cytoplasmic Kinase 377	expressed protein
Os02g0756200	LOC_Os02g51970	-2.5464	4.12099e-16	0	0	phosphate-induced protein 1 conserved region domain containing protein, expressed
Os01g0291500	LOC_Os01g18744	-1.10123	5.00859e-16	OsAT4, OsAt4, AT4, PMT, OsPMT, OsAT4/PMT, OsAT4/PMT1, OsAT4/OsPMT1, OsPMT1	acyltransferase 4, p-coumarate monolignol transferase, p-coumaroyl-CoA monolignol transferase 1	transferase family protein, putative, expressed
Os07g0600700	LOC_Os07g40940	-2.2278	5.02157e-16	0	0	X8 domain containing protein, expressed
Os06g0179400	None	-2.4424	5.05402e-16	-	-	-
Os05g0433400	LOC_Os05g35800	-3.59396	5.05402e-16	0	0	expressed protein
Os07g0675100	LOC_Os07g47830	-3.05742	6.08983e-16	OsPME22	pectin methylesterase 22	pectinesterase, putative, expressed
Os02g0658100	LOC_Os02g44080	-3.0882	6.08983e-16	OsTIP2;1, TIP2-1, TIP2	tonoplast intrinsic protein 2;1, Probable aquaporin TIP2-1, Tonoplast intrinsic protein 2-1	aquaporin protein, putative, expressed
Os05g0338900	LOC_Os05g27304	-1.89363	6.37697e-16	0	0	peptide transporter PTR2, putative, expressed
Os06g0244700	LOC_Os06g13600	-1.33537	6.38222e-16	0	0	HEAT repeat family protein, putative, expressed
Os07g0104100	LOC_Os07g01370	-1.98733	6.61921e-16	prx97, Osprx97	class III peroxidase 97	peroxidase precursor, putative, expressed
Os05g0277000	LOC_Os05g19600	-3.2861	7.25877e-16	0	0	expansin precursor, putative, expressed
Os04g0472300	LOC_Os04g39610	-2.46448	7.60472e-16	0	0	glycerophosphoryl diester phosphodiesterase family protein, putative, expressed
Os05g0396900	LOC_Os05g32960	-1.8996	7.74118e-16	0	0	expressed protein
Os11g0696200	LOC_Os11g47330	-1.49222	8.13449e-16	OsACL-A1, ACL-A1	ATP-citrate lyase A1	ATP-grasp domain containing protein, expressed
Os11g0691100	LOC_Os11g46860	-1.03117	8.68726e-16	OsiWAK1, WAK1	Oryza sativa indica WAK1, Oryza sativa indica Wall-Associated kinase 1	wall-associated receptor kinase-like 4 precursor, putative, expressed
Os09g0445600	LOC_Os09g27330	-3.28046	1.07361e-15	0	0	oxidoreductase/ transition metal ion binding protein, putative, expressed
Os03g0726100	LOC_Os03g51600	-1.0517	1.11327e-15	OsTubA3, TubA3, OS-TubA1, TubA1	Tubulin alpha-3 chain, Tubulin alpha-3, tubulin alpha-1 chain	tubulin/FtsZ domain containing protein, putative, expressed
Os03g0807100	LOC_Os03g59240	-1.52901	1.15728e-15	0	0	carboxyl-terminal peptidase, putative, expressed
Os03g0418700	LOC_Os03g30530	-1.53379	1.19598e-15	0	SLG7-like1	expressed protein
Os07g0634900	LOC_Os07g44090	-1.60607	1.29678e-15	OsMYB86	myb transcription factor 86, transcription factor MYB86	myb-related protein Hv33, putative, expressed
Os03g0788600	LOC_Os03g57460	-1.78076	1.32096e-15	OsFLA24	fasciclin-like AGP 24, fasciclin-like arabinogalactan protein 24	fasciclin domain containing protein, expressed
Os05g0578600	LOC_Os05g50260	-1.87328	1.37407e-15	OsPGL21, PGL21	Polygalacturonases-Like 21, PG-like 21	polygalacturonase, putative, expressed
Os03g0319400	LOC_Os03g20380	-2.3812	1.38055e-15	OsCK1, CIPK31, OsCIPK31, Os-CIPK3	CBL-interacting protein kinase 31, CIPK-like protein 1	CAMK_KIN1/SNF1/Nim1_like.2 - CAMK includes calcium/calmodulin depedent protein kinases, expressed
Os11g0704600	LOC_Os11g47820	-1.40835	1.47506e-15	0	0	glucan endo-1,3-beta-glucosidase precursor, putative, expressed
Os10g0534900	LOC_Os10g39030	-0.9309	1.5874e-15	0	0	homeobox domain containing protein, expressed
Os01g0750300	LOC_Os01g54620	-1.49512	1.91546e-15	OsCesA4, OsCESA4, CESA4, OS_CESA04, BC11, bc7t, Bc7(t), bc-7, OsCesA 4, CesA4, FC17/CESA4, FC17, OsFC17	Cellulose synthase A catalytic subunit 4 [UDP-forming], Cellulose synthase A catalytic subunit 4, brittle culm 7, brittle culm11, fragile culm 17	CESA4 - cellulose synthase, expressed
Os12g0468600	LOC_Os12g28270	-0.718479	1.94972e-15	-	-	-
Os01g0925300	LOC_Os01g70100	-1.28532	2.14952e-15	OsDHHC4	DHHC domain protein 4	zinc finger DHHC domain-containing protein, putative, expressed
Os12g0605100	LOC_Os12g41200	-1.23501	2.22637e-15	0	0	KIP1, putative, expressed
Os03g0628800	LOC_Os03g43010	-1.06668	2.33131e-15	0	0	expressed protein
Os01g0110200	LOC_Os01g02010	-1.50049	2.59213e-15	OsAGP12	Arabinogalactan protein 12	expressed protein
Os08g0157600	LOC_Os08g06110	-1.60974	2.68891e-15	OsCCA1, OsLHY, LHY, LHY-like_chr.8, COC1	LATE ELONGATED HYPOCOTYL	MYB family transcription factor, putative, expressed
Os04g0350700	LOC_Os04g28280	-1.11172	2.90795e-15	An-1, OsbHLH093, RAE1, An-1/RAE1, RAE1/An-1	Awn-1, basic helix-loop-helix protein 093, Regulatory of awn elongation 1, REGULATOR OF AWN ELONGATION 1, Regulator of Awn Elongation 1, Awn4-2	BEE 3, putative, expressed
Os02g0226801	LOC_Os02g13330	-1.99795	2.93089e-15	OsPYL/RCAR2, PYL2, OsPYL2, OsPYL3, PYL3	PYRABACTIN RESISTANCE 1 LIKE/REGULATORY COMPONENTS OF ABA RECEPTOR 2, pyrabactin resistance-like 2, PYR1-like 3, pyrabactin resistance 1-like 3	bet v I allergen family protein, putative, expressed
Os05g0425000	LOC_Os05g35070	-2.46025	3.00168e-15	0	0	DUF630/DUF632 domains containing protein, putative, expressed
Os02g0208500	LOC_Os02g11770	-2.64324	3.00168e-15	OsCDT4	sativa DcCDT1 homologue 4, cadmium tolerance 4	expressed protein
Os01g0742500	LOC_Os01g53930	-1.01853	3.4579e-15	OsHXK6	Hexokinase 6	hexokinase, putative, expressed
Os01g0658700	LOC_Os01g46950	-2.48795	3.4579e-15	0	0	aldose 1-epimerase, putative, expressed
Os01g0348000	LOC_Os01g24600	-1.43831	3.55965e-15	0	0	fruit bromelain precursor, putative, expressed
Os01g0142300	LOC_Os01g04920	-1.41984	3.6821e-15	OsSQD2, SQD2, SQD2.2, OsSQD2.2	sulfoquinovosyldiacylglycerol 2, sulfoquinovosyl transferase-like protein 2.2, Sulfoquinovosyldiacylglycerol synthase 2.2	glycosyl transferase, group 1 domain containing protein, expressed
Os06g0513943	LOC_Os06g32020	-3.33499	3.81147e-15	OsTHI6, THI6	Thionin 6	THION6 - Plant thionin family protein precursor, expressed
Os01g0166500	LOC_Os01g07240	-1.71842	3.8271e-15	0	0	expressed protein
Os07g0206700	LOC_Os07g10600	-0.895376	3.9009e-15	Ossmt1-1, OsSMT1-1	sterol methyltransferase 1-1, sterol-C24-methyltransferase 1-1	cycloartenol-C-24-methyltransferase 1, putative, expressed
Os06g0506200	LOC_Os06g30950	-1.83664	4.1437e-15	0	0	transporter-related, putative, expressed
Os01g0769700	LOC_Os01g56330	-2.0389	4.17848e-15	YK1, OsCrRLK1L5	Catharanthus roseus receptor-like kinase1-like kinase 5, DWARF AND RUNTISH SPIKELET 2	TKL_IRAK_CrRLK1L-1.5 - The CrRLK1L-1 subfamily has homology to the CrRLK1L homolog, expressed
Os11g0181400	LOC_Os11g07912	-1.90339	4.28907e-15	OsMLO11, MLO11	powdery-MiLdew-resistance gene O11, Mildew resistance Locus O-11	MLO domain containing protein, putative, expressed
Os02g0761300	LOC_Os02g52380	-3.39085	4.92766e-15	0	0	DUF1645 domain containing protein, putative, expressed
Os02g0759000	LOC_Os02g52190	-1.25777	5.31709e-15	OsbHLH048	basic helix-loop-helix protein 048	helix-loop-helix DNA-binding protein, putative, expressed
Os02g0581800	LOC_Os02g37100	-3.46849	5.4397e-15	0	0	expressed protein
Os01g0788200	LOC_Os01g57840	-1.69327	5.74521e-15	0	0	expressed protein
Os03g0121300	LOC_Os03g02939	-3.40829	5.74521e-15	prx34, OsPrx34	class III peroxidase 34	peroxidase precursor, putative, expressed
Os04g0476100	LOC_Os04g40040	-0.981447	5.78933e-15	OsDAO4, OsCuDAO4, CuDAO4	diamine oxidase 4, Copper-containing diamine oxidase 4	copper methylamine oxidase precursor, putative, expressed
Os05g0133401	LOC_Os05g04240	-3.97535	5.98624e-15	OsGELP60	GDSL esterase/lipase protein 60	GDSL-like lipase/acylhydrolase, putative, expressed
Os03g0436400	LOC_Os03g32170	-1.0678	7.8868e-15	0	0	NAD dependent epimerase/dehydratase family protein, putative, expressed
Os01g0810300	LOC_Os01g59530	-2.09346	7.94051e-15	CaM61, OsCaM61, OsCML1, OsCML1d	Calmodulin-61, Calmodulin-like 1, calmodulin-like protein, CaM-like protein	OsCML1 - Calmodulin-related calcium sensor protein, expressed
Os09g0323700	LOC_Os09g15500	-5.11012	8.05161e-15	prx121	class III peroxidase 121	peroxidase precursor, putative, expressed
Os11g0121400	LOC_Os11g02830	-1.54213	8.58421e-15	OsRLCK309	Receptor-like Cytoplasmic Kinase 309	protein kinase domain containing protein, expressed
Os06g0177600	LOC_Os06g08014	-0.987755	9.40827e-15	0	0	hydroxylase, putative, expressed
Os05g0108600	LOC_Os05g01810	-1.37026	1.04552e-14	0	0	xylem cysteine proteinase 2 precursor, putative, expressed
Os05g0413200	LOC_Os05g34170	-1.7185	1.12116e-14	OsTUB6, TUBB6	beta tubulin 6, Tubulin beta-6 chain, Beta-6-tubulin	tubulin/FtsZ domain containing protein, putative, expressed
Os03g0663400	LOC_Os03g46060	-1.6835	1.1515e-14	OsLP, PR-5, 14b	osmotin protein, Osmotin	thaumatin family domain containing protein, expressed
Os07g0533600	LOC_Os07g34920	-4.85639	1.19816e-14	0	0	aspartic proteinase nepenthesin precursor, putative, expressed
Os01g0545500	LOC_Os01g36500	-3.83549	1.22137e-14	OsRLCK36	Receptor-like Cytoplasmic Kinase 36	TKL_IRAK_DUF26-lh.5 - DUF26 kinases have homology to DUF26 containing loci, expressed
Os01g0348800	LOC_Os01g24700	-4.91575	1.23974e-14	0	0	expressed protein
Os12g0163750	None	-3.90718	1.28154e-14	-	-	-
Os10g0155100	LOC_Os10g06680	-1.80797	1.29624e-14	0	0	expressed protein
Os06g0567200	LOC_Os06g37080	-1.42175	1.3239e-14	OsAAO1	AO-like, AO homolog, ASCORBATE OXIDASE homolog, ascorbate oxidase 1	L-ascorbate oxidase precursor, putative, expressed
Os06g0335900	LOC_Os06g22919	-1.99165	1.36922e-14	OsXTH15	xyloglucan endotransglucosylase/hydrolase, xyloglucan endotransglucosylase 15	DEFL9 - Defensin and Defensin-like DEFL family, expressed
Os03g0223200	LOC_Os03g12270	-1.64886	1.39405e-14	OsCAD9	Cinnamyl alcohol dehydrogenase 9	dehydrogenase, putative, expressed
Os10g0132500	LOC_Os10g04290	-1.59176	1.61797e-14	0	0	transposon protein, putative, CACTA, En/Spm sub-class, expressed
Os03g0113500	LOC_Os03g02240	-2.7671	1.63704e-14	0	0	AT-GTL1, putative, expressed
Os06g0335975	LOC_Os06g22919	-2.07192	1.64063e-14	-	-	-
Os12g0121100	LOC_Os12g02810	-1.31037	1.67683e-14	OsRLCK359	Receptor-like Cytoplasmic Kinase 359	protein kinase domain containing protein, expressed
Os04g0666900	LOC_Os04g57140	-1.55002	1.69206e-14	OsKCBP, KCBP	kinesin-like calmodulin-binding protein	kinesin motor domain containing protein, putative, expressed
Os06g0176300	LOC_Os06g07914	-0.988524	1.717e-14	0	0	hydroxylase, putative, expressed
Os03g0780600	LOC_Os03g56810	-0.661937	1.86928e-14	OsTUB7, TUBB7, pTUB22	beta tubulin 7, Tubulin beta-7 chain, Beta-7-tubulin	tubulin/FtsZ domain containing protein, putative, expressed
Os11g0629400	LOC_Os11g41150	-1.30526	1.88659e-14	0	0	nitrilase-associated protein, putative, expressed
Os01g0134500	LOC_Os01g04260	-1.18874	1.90259e-14	OsSTE1, OsDWF7	Sterol methyltransferase 1, Dwarf 7	fatty acid hydroxylase, putative, expressed
Os01g0168600	LOC_Os01g07410	-0.586904	2.07504e-14	0	0	growth regulator related protein, putative, expressed
Os12g0259800	LOC_Os12g15920	-1.77004	2.07504e-14	OsLAC30	laccase 30	laccase precursor protein, putative, expressed
Os03g0103200	LOC_Os03g01300	-1.84333	2.07504e-14	-	-	-
Os01g0164075	LOC_Os01g07030	-4.73787	2.09178e-14	0	0	POEI40 - Pollen Ole e I allergen and extensin family protein precursor, expressed
Os07g0574800	LOC_Os07g38730	-1.30016	2.14501e-14	OsTubA1, TubA1, OS-TubA3, TubA3	Tubulin alpha-1 chain, Tubulin alpha-1	tubulin/FtsZ domain containing protein, putative, expressed
Os08g0108300	LOC_Os08g01690	-1.69229	2.15559e-14	OsWD40-152	0	retrotransposon protein, putative, unclassified, expressed
Os03g0364500	LOC_Os03g24940	-1.32183	2.19116e-14	0	0	proline-rich family protein, putative, expressed
Os06g0292100	LOC_Os06g18880	-1.96209	2.2206e-14	0	0	cadmium tolerance factor, putative, expressed
Os04g0606000	LOC_Os04g51660	-0.941752	2.49052e-14	0	0	transferase family protein, putative, expressed
Os05g0525400	LOC_Os05g44970	-4.88394	2.49109e-14	0	0	senescence-induced receptor-like serine/threonine-protein kinase precursor, putative, expressed
Os01g0525701	None	-2.76273	2.62456e-14	-	-	-
Os05g0594200	LOC_Os05g51610	-1.53543	2.88942e-14	OsCAX1b, CAX1b, CAX3, OsNCX10, NCX10	Vacuolar cation/proton exchanger 1b, Ca(2+)/H(+) exchanger 1b, cation/H+ exchanger 1b, Na+/Ca2+ Exchanger 10, Sodium/calcium exchanger 10	sodium/calcium exchanger protein, putative, expressed
Os02g0814300	LOC_Os02g56930	-2.78995	2.96511e-14	0	0	expressed protein
Os02g0105500	LOC_Os02g01520	-1.10246	2.99519e-14	0	0	IQ calmodulin-binding motif family protein, putative, expressed
Os05g0433500	LOC_Os05g35810	-4.96553	3.53242e-14	0	0	expressed protein
Os01g0835500	LOC_Os01g61880	-1.0909	3.5368e-14	rbohE, OsrbohE, Os rbohE, OsRbohE, OsNox3, Nox3	Respiratory Burst Oxidase Homolog E, NADPH oxidase 3	respiratory burst oxidase, putative, expressed
Os02g0596900	LOC_Os02g38340	-1.72784	3.54914e-14	0	0	actin, putative, expressed
Os11g0167600	LOC_Os11g06700	-3.70856	3.86685e-14	OsEXO70C2, OsExo70C2, OrysaC2_Exo70	exocyst subunit EXO70 family protein C2	exo70 exocyst complex subunit, putative, expressed
Os06g0156600	LOC_Os06g06250	-1.36741	4.03618e-14	OsGELP77, OsGELP77a, OsGELP77b	GDSL esterase/lipase protein 77	GDSL-like lipase/acylhydrolase, putative, expressed
Os04g0416700	LOC_Os04g33990	-1.37825	4.25675e-14	0	0	harpin-induced protein 1 domain containing protein, expressed
Os01g0833500	LOC_Os01g61690	-2.83082	4.37424e-14	OsSCP5	Serine carboxypeptidase 5	OsSCP5 - Putative Serine Carboxypeptidase homologue, expressed
Os11g0571900	LOC_Os11g36340	-0.636388	4.45232e-14	0	0	lymphoid organ expressed yellow head virus receptor protein, putative, expressed
Os03g0130700	LOC_Os03g03860	-1.02237	4.55442e-14	0	0	expressed protein
Os03g0661300	LOC_Os03g45920	-2.32479	4.63101e-14	OsTUB8, TUBB8	beta tubulin 8, Tubulin beta-8 chain, Beta-8-tubulin	tubulin/FtsZ domain containing protein, putative, expressed
Os12g0548401	LOC_Os12g36210	-3.33855	4.72762e-14	0	0	inhibitor I family protein, putative, expressed
Os01g0864700	LOC_Os01g64490	-1.0129	4.74132e-14	OsNek5	NIMA-related kinase 5	protein kinase domain containing protein, expressed
Os07g0656100	LOC_Os07g46240	-0.736923	4.8848e-14	0	0	choline transporter-related, putative, expressed
Os03g0738600	LOC_Os03g52860	-3.04854	4.8848e-14	OsLOX-L2, LOX1.1, LOX L-2, LOX-2	Lipoxygenase 2, Lipoxygenase L-2	lipoxygenase, putative, expressed
Os01g0514600	LOC_Os01g33080	-2.05569	4.94221e-14	0	0	fimbrin-like protein 2, putative, expressed
Os11g0644700	LOC_Os11g42500	-2.15995	5.5439e-14	0	dirigent	dirigent, putative, expressed
Os07g0510900	LOC_Os07g32660	-2.05544	5.76701e-14	-	-	-
Os08g0490000	LOC_Os08g38210	-1.09794	6.00821e-14	OsbHLH031	basic helix-loop-helix protein 031	transcription factor BIM2, putative, expressed
Os02g0526700	LOC_Os02g32550	-1.77049	6.05862e-14	0	0	expressed protein
Os08g0405700	LOC_Os08g31340	-1.14231	6.71636e-14	0	0	heavy metal-associated domain containing protein, expressed
Os01g0311600	LOC_Os01g20950	-1.84014	6.78628e-14	0	0	sulfotransferase domain containing protein, expressed
Os02g0684100	LOC_Os02g45890	-1.30849	6.85312e-14	0	0	sulfotransferase domain containing protein, expressed
Os04g0463000	LOC_Os04g38910	-1.22884	6.88782e-14	0	0	atypical receptor-like kinase MARK, putative, expressed
Os11g0351555	None	-1.05841	6.927e-14	-	-	-
Os03g0146100	LOC_Os03g05290	-1.16398	7.34957e-14	OsTIP1;1, TIP1-1, rTIP1	tonoplast intrinsic protein 1;1, Probable aquaporin TIP1-1, Tonoplast intrinsic protein 1-1, rice Tip 1, tonoplast intrinsic protein 1	aquaporin protein, putative, expressed
Os10g0110425	None	-3.59452	8.0363e-14	-	-	-
Os03g0710700	LOC_Os03g50280	-2.1117	8.21223e-14	0	0	GLTP domain containing protein, putative, expressed
Os02g0125400	LOC_Os02g03294	-1.59155	8.33834e-14	OsCYCP4;3	P-type cyclin 4;3	cyclin, putative, expressed
Os12g0498900	LOC_Os12g31510	-1.75937	8.50353e-14	0	0	expressed protein
Os06g0695900	LOC_Os06g48065	-1.40453	8.60317e-14	0	0	Zinc finger, C3HC4 type domain containing protein, expressed
Os01g0329900	LOC_Os01g22640	-1.75203	8.6078e-14	OsGELP14	GDSL esterase/lipase protein 14	GDSL-like lipase/acylhydrolase, putative, expressed
Os10g0404900	LOC_Os10g26500	-1.93424	8.67614e-14	Oshox23, OsHox23	rice homeobox gene 23, Homeobox-leucine zipper protein HOX23, Homeodomain transcription factor HOX23, HD-ZIP protein HOX23	homeobox associated leucine zipper, putative, expressed
Os05g0525800	LOC_Os05g45000	-4.80898	9.58027e-14	OsRLCK190	Receptor-like Cytoplasmic Kinase 190	senescence-induced receptor-like serine/threonine-protein kinase precursor, putative, expressed
Os03g0121200	LOC_Os03g02920	-1.60955	1.05594e-13	prx33	class III peroxidase 33	peroxidase precursor, putative, expressed
Os05g0192100	LOC_Os05g10370	-1.11434	1.11063e-13	0	0	acid phosphatase, putative, expressed
Os12g0111500	LOC_Os12g02030	-1.62759	1.20824e-13	0	0	BTB9 - Bric-a-Brac, Tramtrack, Broad Complex BTB domain, expressed
Os02g0124650	None	-4.52975	1.26586e-13	-	-	-
Os07g0607000	None	-1.44435	1.28617e-13	-	-	-
Os08g0154900	LOC_Os08g05870	-0.886103	1.3006e-13	0	0	oxysterol-binding protein-related protein 6, putative, expressed
Os03g0227700	LOC_Os03g12660	-1.41296	1.32997e-13	OsDWARF4, osdwarf4, OsDWF4, DWF4, CYP90B2, OsCYP90B2, D4, OsD4	brassinosteroid C-22 hydroxylase, Cytochrome P450 90B2	cytochrome P450, putative, expressed
Os02g0690600	LOC_Os02g46500	-2.59264	1.44213e-13	OsPUB36	plant U-box-containing protein 36, U-box protein 36	U-box, putative, expressed
Os01g0371200	LOC_Os01g27360	-2.34162	1.47762e-13	OsGSTF1, RGSI	0	glutathione S-transferase, putative, expressed
Os01g0319200	LOC_Os01g21650	-2.49622	1.52939e-13	0	0	plant protein of unknown function domain containing protein, expressed
Os06g0163900	LOC_Os06g06860	-1.7178	1.5355e-13	0	0	MLA1, putative, expressed
Os02g0700500	LOC_Os02g47210	-1.03516	1.57841e-13	OsPUT1, PUT, OsLAT1	PA uptake transporter 1, polyamine uptake transporter 1, Polyamine Uptake Transporter1	amino acid permease family protein, putative, expressed
Os05g0161500	LOC_Os05g06920	-2.59517	1.74127e-13	0	0	relA-SpoT like protein RSH4, putative, expressed
Os09g0375600	LOC_Os09g20880	-1.61437	1.74952e-13	OsRLCK269	Receptor-like Cytoplasmic Kinase 269	serine/threonine-protein kinase, putative, expressed
Os07g0674100	LOC_Os07g47700	-1.13385	1.76177e-13	OsUXS6, UXS-6	UDP-xylose synthase 6, UDP-glucuronic acid decarboxylase 6	NAD dependent epimerase/dehydratase family domain containing protein, expressed
Os04g0456300	LOC_Os04g38370	-3.50909	1.8185e-13	0	0	wound/stress protein, putative, expressed
Os04g0469800	LOC_Os04g39430	-0.935984	2.22711e-13	d11(d8), dwf10, d8, D11/CYP724B1, d11, CYP724B1, GNS4, OsD11, PMM1, OsPMM1, PMM1/D11, NBG4, OsCPB1, CPB1, CPB1/D11	shinkaneaikoku or nohrin 28 dwarf, DWARF SHINKANEAIKOKU OR NOHRIN 28, OsDWARF11, dwarf-11, Cytochrome P450 724B1, Dwarf protein 11, cytochrome P450 CYP724B1, DWARF11, grain number and size on chromosome 4, Panicle Morphology Mutant 1, Notched Belly Grain 4, CLUSTERED PRIMARY BRANCH 1	cytochrome P450, putative, expressed
Os02g0247100	LOC_Os02g14910	-2.63468	2.32858e-13	OsbZIP19	b-ZIP transcription factor 19	bZIP transcription factor family protein, putative, expressed
Os03g0806700	LOC_Os03g59200	-1.47007	2.33055e-13	0	0	expressed protein
Os06g0140400	LOC_Os06g04850	-3.27384	2.33059e-13	Oshox28, OsHox28	rice homeobox gene 28, Homeobox-leucine zipper protein HOX28, Homeodomain transcription factor HOX28, HD-ZIP protein HOX28	homeobox associated leucine zipper, putative, expressed
Os05g0406800	LOC_Os05g33690	-1.83883	2.38804e-13	0	leucine-rich repeat (LRR)-containing protein	receptor-like protein kinase precursor, putative, expressed
Os02g0187800	LOC_Os02g09490	-0.96178	2.43993e-13	gh2, CAD2, CAD, OsCAD2, GH2	gold hull and internode2, gold hull and internode-2, Cinnamyl alcohol dehydrogenase 2, Sinapyl alcohol dehydrogenase, Protein GOLD HULL AND INTERNODE 2, Cinnamyl alcohol dehydrogenase	dehydrogenase, putative, expressed
Os04g0585100	LOC_Os04g49560	-2.19753	2.4661e-13	0	0	zinc finger family protein, putative, expressed
Os07g0529700	LOC_Os07g34580	-2.54453	2.52632e-13	OsXTH1	xyloglucan endotransglucosylase/hydrolase, xyloglucan endotransglucosylase 1	glycosyl hydrolases family 16, putative, expressed
Os07g0640900	LOC_Os07g44690	-2.29183	2.65151e-13	HSFB4b, OsHSFB4b, OsHsf-19, rHsf12, OsHSF12, HSF12, HSF19	Heat stress transcription factor B4b, Heat stress transcription factor B-4b, Heat stress transcription factor 19, Heat stress transcription factor 12	HSF-type DNA-binding domain containing protein, expressed
Os06g0306300	LOC_Os06g20150	-3.07692	2.72392e-13	prx78, PRX78, OsPRX78	class III peroxidase 78	peroxidase precursor, putative, expressed
Os03g0231800	LOC_Os03g12910	-0.660274	2.84143e-13	0	0	squalene monooxygenase, putative, expressed
Os01g0722300	LOC_Os01g52410	-1.40891	2.8539e-13	0	0	myb-like DNA-binding domain containing protein, putative, expressed
Os02g0802200	LOC_Os02g55870	-1.47557	2.91483e-13	0	0	heparanase-like protein precursor, putative, expressed
Os01g0944700	LOC_Os01g71670	-2.28363	2.94709e-13	OsPR2, PR2, Gns4, OsGLN2	beta-1, 3-glucanase, beta-1, 3-glucanase 4, endo-1, 3-beta-glucanase, Pathogenesis related gene 2	glycosyl hydrolases family 17, putative, expressed
Os01g0744000	LOC_Os01g54080	-1.36888	3.1393e-13	0	0	kinesin motor protein-related, putative, expressed
Os01g0229400	LOC_Os01g12900	-1.41807	3.4784e-13	OsRAC1, OsRac1, Os Rac1, Rac1, Os-Rac1	small GTP-binding protein 1, Rac-like GTP-binding protein 1, GTPase Rac homolog, Rice homolog of mammalian Rac-GTPase RAC1	ras-related protein, putative, expressed
Os03g0742900	LOC_Os03g53150	-1.75701	3.58387e-13	OsIAA13, OsIAA1, OsiIAA1	Aux/IAA protein 13, Aux/IAA protein 1	OsIAA13 - Auxin-responsive Aux/IAA gene family member, expressed
Os02g0663800	LOC_Os02g44470	-2.07223	4.26345e-13	OsADF1	actin depolymerizing factor 1	actin-depolymerizing factor, putative, expressed
Os08g0237000	LOC_Os08g13920	-1.02782	4.27006e-13	OsXTH17, OsXTH8	xyloglucan endotransglucosylase/hydrolase, xyloglucan endotransglucosylase 17	glycosyl hydrolases family 16, putative, expressed
Os07g0202000	LOC_Os07g10240	-2.8415	4.46264e-13	0	0	anthocyanidin 3-O-glucosyltransferase, putative, expressed
Os01g0263000	LOC_Os01g15810	-1.37239	4.49772e-13	prx5	class III peroxidase 5	peroxidase precursor, putative, expressed
Os01g0312800	LOC_Os01g21070	-2.46334	4.61775e-13	OsGH9B2	glycoside hydrolase OsGH9B2, glycoside hydrolase 9B2	endoglucanase, putative, expressed
Os09g0248100	LOC_Os09g07350	-1.59126	4.86828e-13	OsFLA11	fasciclin-like AGP 11, fasciclin-like arabinogalactan protein 11	fasciclin-like arabinogalactan protein 8 precursor, putative, expressed
Os03g0233800	LOC_Os03g13130	-0.814042	5.04697e-13	0	0	ternary complex factor MIP1, putative, expressed
Os01g0347500	LOC_Os01g24550	-1.36064	5.30513e-13	0	0	fruit bromelain precursor, putative, expressed
Os05g0335500	LOC_Os05g27000	-3.0936	5.49774e-13	0	0	expressed protein
Os08g0552300	None	-3.36222	5.64278e-13	-	-	-
Os11g0427700	LOC_Os11g24060	-1.37915	5.78665e-13	0	0	permease domain containing protein, putative, expressed
Os02g0311150	LOC_Os02g20720	-3.68125	5.86962e-13	OsMB3, MB3	MATH-BTB protein 3, MDC protein with a BTB domain 3, MDC protein having BTB domain 3	MBTB2 - Bric-a-Brac, Tramtrack, Broad Complex BTB domain with Meprin and TRAF Homology MATH domain, expressed
Os08g0230200	LOC_Os08g13350	-1.62291	6.63112e-13	0	0	expressed protein
Os02g0702600	LOC_Os02g47420	-1.5169	6.67664e-13	Os RopGEF4, OsRopGEF4, RopGEF4	GEF for ROP 4, guanine nucleotide exchange factor for Rop 4, Rop-specific GEF4, Rop-specific guanine nucleotide exchange factor 4	ATROPGEF7/ROPGEF7, putative, expressed
Os10g0577100	LOC_Os10g42640	-1.55424	6.9524e-13	0	0	expressed protein
Os04g0514800	LOC_Os04g43490	-1.23294	7.09944e-13	0	0	CK1_CaseinKinase_1.7 - CK1 includes the casein kinase 1 kinases, expressed
Os02g0666200	LOC_Os02g44630	-0.909924	7.4846e-13	OsPIP1a, OsPIP1;1, PIP1a, RWC-1, PIP1-1, RWC1, OsPIP1-1, PIP1;1, PIP1-5	Aquaporin PIP1-1, Plasma membrane intrinsic protein 1-1, Plasma membrane intrinsic protein 1a, Water channel protein RWC1, plasma membrane intrinsic protein 1-5	aquaporin protein, putative, expressed
Os06g0113600	LOC_Os06g02340	-0.950921	7.72712e-13	OsFbox288, Os_F0622	F-box protein 288	OsFBX183 - F-box domain containing protein, expressed
Os10g0574400	LOC_Os10g42390	-1.88291	7.77872e-13	0	0	zinc finger, C3HC4 type domain containing protein, expressed
Os08g0525000	LOC_Os08g41340	-1.40447	8.03589e-13	OsRab11G2	small GTP-binding protein OsRab11G2	ras-related protein, putative, expressed
Os01g0249200	LOC_Os01g14670	-1.26859	8.24295e-13	OsGLP1-1	Germin-like protein 1-1	Cupin domain containing protein, expressed
Os07g0204400	LOC_Os07g10440	-1.86808	9.00704e-13	0	0	expressed protein
Os07g0282300	LOC_Os07g18154	-1.25254	9.0167e-13	OsAAO3, AAO3	aldehyde oxidase 3	aldehyde oxidase 4, putative, expressed
Os04g0361500	LOC_Os04g29210	-2.74389	9.04634e-13	0	0	FAD-binding and arabino-lactone oxidase domains containing protein, putative, expressed
Os04g0132500	LOC_Os04g04330	-1.69583	9.11103e-13	OsRLCK127, CTB4a, qCTB4-1	Receptor-like Cytoplasmic Kinase 127, cold tolerance at booting stage 4a	receptor-like protein kinase 2 precursor, putative, expressed
Os07g0252400	LOC_Os07g14850	-1.74218	9.31652e-13	OsCesA6, OsCESA6, OS_CESA06	Cellulose synthase A catalytic subunit 6 [UDP-forming], Cellulose synthase A catalytic subunit 6	CESA6 - cellulose synthase, expressed
Os09g0306400	LOC_Os09g13570	-0.899661	9.46129e-13	OsbZIP71	b-ZIP transcription factor 71	CPuORF2 - conserved peptide uORF-containing transcript, expressed
Os01g0216000	LOC_Os01g11730	-2.61698	9.51776e-13	OsGELP7	GDSL esterase/lipase protein 7	GDSL-like lipase/acylhydrolase, putative, expressed
Os10g0333700	LOC_Os10g18760	-3.13391	9.56573e-13	0	0	dirigent, putative, expressed
Os07g0445600	LOC_Os07g26440	-1.41333	9.68071e-13	0	0	expressed protein
Os11g0557800	LOC_Os11g35350	-1.20676	9.71111e-13	0	0	expressed protein
Os03g0301800	LOC_Os03g18980	-1.34905	1.02431e-12	0	0	kinesin motor domain containing protein, expressed
Os08g0531000	LOC_Os08g41880	-0.867326	1.04418e-12	OsNPP1, OsPAP27b, PAP27B	Nucleotide Pyrophosphatase/Phosphodiesterase 1, Purple acid phosphatase 27b	nucleotide pyrophosphatase/phosphodiesterase, putative, expressed
Os11g0431700	LOC_Os11g24374	-1.13253	1.05095e-12	OsSCP54, OsSCP55, SCP55	Serine carboxypeptidase 54, Serine carboxypeptidase 55	OsSCP55 - Putative Serine Carboxypeptidase homologue, expressed
Os07g0606800	LOC_Os07g41590	-1.95074	1.06264e-12	0	0	gibberellin receptor GID1L2, putative, expressed
Os11g0307300	LOC_Os11g20160	-1.50567	1.10012e-12	0	0	O-methyltransferase, putative, expressed
Os01g0226200	LOC_Os01g12640	-2.59434	1.10031e-12	0	0	expressed protein
Os01g0686300	LOC_Os01g49240	-2.59416	1.15213e-12	0	0	limonoid UDP-glucosyltransferase, putative, expressed
Os01g0577450	None	-1.71648	1.21252e-12	-	-	-
Os10g0468800	LOC_Os10g33060	-1.98101	1.22067e-12	0	0	hcr2-5D, putative, expressed
Os04g0164900	None	-1.81432	1.32031e-12	-	-	-
Os08g0434632	LOC_Os08g33740	-1.77388	1.37367e-12	-	-	-
Os01g0611000	LOC_Os01g42520	-2.66837	1.44506e-12	0	0	expressed protein
Os03g0291700	None	-1.71787	1.46316e-12	-	-	-
Os05g0428400	LOC_Os05g35380	-3.23554	1.47372e-12	0	0	universal stress protein domain containing protein, putative, expressed
Os03g0255100	LOC_Os03g15020	-1.45088	1.48336e-12	OsBgal8, OsBGal8	Beta-galactosidase 6, Lactase 6	beta-galactosidase precursor, putative, expressed
Os03g0141200	LOC_Os03g04770	-1.63566	1.56585e-12	OsBamy2, Bamy2	beta-amylase 2	beta-amylase, putative, expressed
Os06g0203200	LOC_Os06g10170	-1.63253	1.58856e-12	0	0	flavin-containing monooxygenase family protein, putative, expressed
Os05g0252100	LOC_Os05g16300	-3.21082	1.68519e-12	0	0	expressed protein
Os02g0756600	LOC_Os02g52000	-2.09233	1.85662e-12	0	0	phosphate-induced protein 1 conserved region domain containing protein, expressed
Os08g0240500	LOC_Os08g14200	-3.27636	1.99031e-12	OsXTH4	xyloglucan endotransglucosylase/hydrolase, xyloglucan endotransglucosylase 4	glycosyl hydrolases family 16, putative, expressed
Os02g0642200	LOC_Os02g42880	-3.33171	1.99502e-12	OsREM1.4	Remorin 1.4, remorin group 1 member 4	remorin C-terminal domain containing protein, putative, expressed
Os05g0490400	LOC_Os05g41150	-1.48058	2.22856e-12	OsSTA155	0	expressed protein
Os03g0221500	LOC_Os03g12140	-2.18429	2.28527e-12	0	0	glucan endo-1,3-beta-glucosidase precursor, putative, expressed
Os06g0319133	LOC_Os06g21410	-1.51898	2.39054e-12	0	0	arabinogalactan peptide 23 precursor, putative, expressed
Os04g0455600	LOC_Os04g38310	-1.6681	2.44243e-12	HN1L	HN1-like gene, hematopoietic- and neurologic-expressed sequence 1-like gene	expressed protein
Os04g0521100	LOC_Os04g44060	-1.40659	2.45568e-12	OsPIP2;3, PIP2-3, OsPIP2-2	Probable aquaporin PIP2-3, Plasma membrane intrinsic protein 2-3, aquaporin 2;3	aquaporin protein, putative, expressed
Os09g0493400	LOC_Os09g32010	-1.23518	2.58231e-12	0	0	ternary complex factor MIP1, putative, expressed
Os02g0234700	LOC_Os02g13980	-1.45048	2.65928e-12	0	0	expressed protein
Os02g0718600	LOC_Os02g48710	-1.24381	2.67893e-12	OsAGP21	Arabinogalactan protein 21	expressed protein
Os06g0725800	LOC_Os06g51010	-2.54556	2.72902e-12	0	0	expressed protein
Os05g0372900	LOC_Os05g30940	-3.22964	2.85213e-12	0	0	vacuolar calcium binding protein, putative, expressed
Os11g0179500	LOC_Os11g07740	-4.62458	3.07873e-12	0	0	dirigent, putative, expressed
Os10g0392900	LOC_Os10g25340	-1.83996	3.10733e-12	-	-	-
Os01g0216900	LOC_Os01g11790	-2.97042	3.11203e-12	OsGELP11	GDSL esterase/lipase protein 11	GDSL-like lipase/acylhydrolase, putative, expressed
Os03g0304500	LOC_Os03g19200	-2.45851	3.12974e-12	0	0	DNAJ heat shock N-terminal domain-containing protein, putative, expressed
Os01g0625200	LOC_Os01g43580	-1.46042	3.19228e-12	0	0	kinesin motor domain containing protein, putative, expressed
Os01g0211600	LOC_Os01g11340	-0.925712	3.29358e-12	0	0	cytochrome P450, putative, expressed
Os10g0371000	LOC_Os10g22590	-1.22999	3.37223e-12	OsEXTL, EXTL	OsExtensin-like gene, Extensin-like gene	POEI24 - Pollen Ole e I allergen and extensin family protein precursor, expressed
Os07g0645000	LOC_Os07g45060	-1.84691	3.39802e-12	0	0	uncharacterized GPI-anchored protein At5g19240 precursor, putative, expressed
Os02g0641000	LOC_Os02g42820	-4.42459	3.48519e-12	OsPLIM2a	0	OsPLIM2a - LIM domain protein, putative actin-binding protein and transcription factor, expressed
Os09g0482761	None	-2.42527	3.4898e-12	-	-	-
Os03g0703000	LOC_Os03g49600	-1.32714	3.70681e-12	Os3bglu7, Os3BGlu7, 3BGLU7, BGlu7, BGlu1, bglu1	beta-glucosidase 7	Os3bglu7 - beta-glucosidase, exo-beta-glucanse, expressed
Os03g0392600	LOC_Os03g27480	-1.60666	3.79092e-12	OsSCP14	Serine carboxypeptidase 14	OsSCP14 - Putative Serine Carboxypeptidase homologue, expressed
Os02g0739900	LOC_Os02g50640	-1.68334	4.02004e-12	0	0	HEAT repeat family protein, putative, expressed
Os09g0458300	LOC_Os09g28470	-2.06489	4.0704e-12	-	-	-
Os03g0306100	LOC_Os03g19330	-2.65082	4.18946e-12	OsGT5	glycosyltransferase 5	glycosyltransferase, putative, expressed
Os09g0422500	LOC_Os09g25490	-1.24856	4.19006e-12	Bc6*, Bc6, OsCesA9, CESA9, OsCESA9, OS_CESA09, OsCesA 9, CesA9, BC88	Brittle culm6, Brittle culm 6, Brittle culm-6, Cellulose synthase A catalytic subunit 9 [UDP-forming], Cellulose synthase A catalytic subunit 9	CESA9 - cellulose synthase, expressed
Os02g0291600	LOC_Os02g18954	-2.93679	4.28925e-12	OsGELP35	GDSL esterase/lipase protein 35	GDSL-like lipase/acylhydrolase, putative, expressed
Os04g0597300	LOC_Os04g50920	-1.17043	4.36468e-12	OsWRKY37	Rice WRKY gene37	WRKY37, expressed
Os01g0842500	LOC_Os01g62490	-2.70772	4.68612e-12	OsLAC5	laccase 5	laccase precursor protein, putative, expressed
Os07g0637400	LOC_Os07g44350	-1.09125	4.70276e-12	OsNPSN13, OryzaNPSN13	SNARE 13	sec20 domain containing protein, expressed
Os02g0234450	LOC_Os02g13965	-2.18289	4.80542e-12	0	0	lectin protein kinase family protein, putative, expressed
Os12g0289600	LOC_Os12g19180	-2.31636	4.80542e-12	0	0	ATP binding protein, putative, expressed
Os01g0631100	LOC_Os01g44040	-0.671566	4.91136e-12	0	0	CAS1 domain-containing protein 1 precursor, putative, expressed
Os06g0611300	LOC_Os06g40870	-2.25473	5.05836e-12	0	0	expressed protein
Os05g0156700	LOC_Os05g06460	-1.25843	5.13239e-12	0	0	dihydrolipoyl dehydrogenase, putative, expressed
Os03g0184300	LOC_Os03g08600	-0.939589	5.22792e-12	0	0	glycosyl transferase, putative, expressed
Os07g0112000	LOC_Os07g02130	-2.13604	5.7725e-12	0	0	flavin-containing monooxygenase family protein, putative, expressed
Os06g0336200	LOC_Os06g22960	-1.09217	6.02872e-12	OsTIP2;2, TIP2-2	tonoplast intrinsic protein 2;2, Probable aquaporin TIP2-2, Tonoplast intrinsic protein 2-2	aquaporin protein, putative, expressed
Os08g0476000	LOC_Os08g37104	-0.988105	6.04937e-12	0	0	expressed protein
Os01g0212000	None	-2.39386	6.12045e-12	-	-	-
Os11g0446000	LOC_Os11g25920	-1.02724	6.37212e-12	0	RICE SALT SENSITIVE3	transcription factor-related, putative, expressed
Os06g0114200	LOC_Os06g02390	-3.40307	6.45538e-12	OsARFB1a, ARFB1a	ADP-ribosylation factor B1a	ADP-ribosylation factor 1, putative, expressed
Os06g0169900	LOC_Os06g07300	-1.99816	6.55839e-12	-	-	-
Os10g0510000	LOC_Os10g36650	-2.30002	6.65989e-12	RAc2	Actin 2, Actin1	actin, putative, expressed
Os01g0205900	LOC_Os01g10850	-2.27826	6.88134e-12	prx2	class III peroxidase 2	peroxidase precursor, putative, expressed
Os03g0729500	LOC_Os03g51970	-2.65826	7.70131e-12	OsGRF6	growth-regulating factor6, GROWTH REGULATING FACTOR 6	growth-regulating factor, putative, expressed
Os05g0106700	LOC_Os05g01610	-1.47715	7.84636e-12	0	0	FYVE zinc finger domain containing protein, expressed
Os05g0370300	LOC_Os05g30740	-2.38993	7.95463e-12	0	0	C2 domain containing protein, putative, expressed
Os08g0553450	None	-2.09606	8.11924e-12	-	-	-
Os04g0470700	LOC_Os04g39489	-0.771594	8.32952e-12	OsAAP7A, AAP7A, OsAAP13, AAP13	amino acid permease 7A, amino acid permease 13, amino acid/auxin permease 13	amino acid transporter, putative, expressed
Os08g0514100	LOC_Os08g40280	-2.0136	8.32952e-12	0	0	lectin-like protein kinase, putative, expressed
Os02g0628600	LOC_Os02g41800	-0.872007	8.43199e-12	OsARF8	auxin response factor-8, auxin response factor 8	auxin response factor, putative, expressed
Os02g0236600	LOC_Os02g14160	-2.36475	8.68773e-12	prx27, PRX27, OsPRX27	class III peroxidase 27	peroxidase precursor, putative, expressed
Os03g0149200	LOC_Os03g05520	-1.43943	8.72931e-12	0	0	nicotiana lesion-inducing like, putative, expressed
Os04g0101400	LOC_Os04g01140	-1.17707	8.7536e-12	OsCYP93G1, OsFNSII, FNSII	Cytochrome P450 93G1, Flavone Synthase II	cytochrome P450 93A2, putative, expressed
Os02g0302700	LOC_Os02g19970	-1.17149	8.92156e-12	OsNAAT2	sativa nicotianamine aminotransferase 2	aminotransferase, classes I and II, domain containing protein, expressed
Os11g0302500	LOC_Os11g19700	-1.5702	9.00023e-12	0	0	cycloeucalenol cycloisomerase, putative, expressed
Os12g0409800	None	-2.2815	9.03406e-12	-	-	-
Os03g0340700	LOC_Os03g22140	-0.711743	9.24784e-12	0	0	tetratricopeptide repeat domain containing protein, expressed
Os02g0753500	LOC_Os02g51730	-1.41654	9.36691e-12	OsSTA78	0	dnaJ homolog subfamily C member 7, putative, expressed
Os05g0520300	LOC_Os05g44400	-1.96258	9.715e-12	OsGATA1, OsGATA6, GATA6	GATA transcription factor 1, GATA factor 1	GATA zinc finger domain containing protein, expressed
Os11g0448700	LOC_Os11g26190	-1.18253	9.80391e-12	OsRALF-31, OsRALF31, RALF-31	Rapid alkalization factor 31	RALFL23 - Rapid ALkalinization Factor RALF family protein precursor, expressed
Os11g0151700	LOC_Os11g05400	-1.04748	9.80596e-12	OsPAP21b	purple acid phosphatase 21b	Ser/Thr protein phosphatase family protein, putative, expressed
Os09g0507500	LOC_Os09g32964	-1.51776	1.04419e-11	prx123	class III peroxidase 123	peroxidase precursor, putative, expressed
Os04g0625000	LOC_Os04g53350	-1.46279	1.04648e-11	0	0	expressed protein
Os01g0644600	LOC_Os01g45700	-1.3905	1.08998e-11	0	Extensin family protein	expressed protein
Os09g0248900	LOC_Os09g07440	-1.78486	1.10541e-11	0	0	retrotransposon protein, putative, unclassified, expressed
Os09g0294000	LOC_Os09g12290	-1.12777	1.11362e-11	0	0	bifunctional aspartokinase/homoserine dehydrogenase, chloroplast precursor, putative, expressed
Os09g0535400	LOC_Os09g36490	-1.62865	1.15599e-11	0	0	expressed protein
Os05g0276500	LOC_Os05g19570	-2.65159	1.19772e-11	OsEXP3 (Os-EXP3), EXPA3, OsEXP3, Os-EXP3, OsaEXPa1.18, RiExD, Os-EXPA3, OsEXPA3	Rice expansin-3, Expansin-A3, Alpha-expansin-3	expansin precursor, putative, expressed
Os07g0281700	LOC_Os07g18120	-1.23356	1.20109e-11	AO, OsAO, AAO, OsAAO	aldehyde oxidase, abscisic aldehyde oxidase	aldehyde oxidase, putative, expressed
Os03g0234000	LOC_Os03g13150	-3.96083	1.20914e-11	HB3, OsNSHB3, NSHB3, OsPgb1.3, Pgb1.3	non-symbiotic hemoglobin 3, Phytogb1.3, phytoglobin 1.3	non-symbiotic hemoglobin 2, putative, expressed
Os08g0439000	LOC_Os08g34050	-1.32117	1.21288e-11	OsPFK07, PFK07, PFK7	phosphofructokinase 7	phosphofructokinase, putative, expressed
Os10g0337500	LOC_Os10g19180	-1.67458	1.23345e-11	0	0	zinc finger family protein, putative, expressed
Os08g0380100	LOC_Os08g29200	-1.80019	1.32316e-11	OsBURP12	BURP domain-containing protein 12	BURP domain containing protein, expressed
Os02g0597700	LOC_Os02g38410	-2.26233	1.32402e-11	0	0	ubiquitin family protein, putative, expressed
Os10g0439200	LOC_Os10g30340	-2.83507	1.35341e-11	0	0	expansin precursor, putative, expressed
Os01g0978000	LOC_Os01g74640	-1.31336	1.3539e-11	0	0	mitochondrial carrier protein, putative, expressed
Os07g0148800	LOC_Os07g05470	-0.863535	1.35789e-11	0	0	AIR9 protein, putative, expressed
Os01g0220500	LOC_Os01g12110	-1.87386	1.36229e-11	0	0	expressed protein
Os05g0563600	LOC_Os05g48900	-1.62083	1.37199e-11	OsFLA6	fasciclin-like AGP 6, fasciclin-like arabinogalactan protein 6	fasciclin domain containing protein, expressed
Os01g0385400	LOC_Os01g28840	-1.69848	1.3813e-11	OsSLAC7	SLOW ANION CHANNEL-ASSOCIATED 7	C4-dicarboxylate transporter/malic acid transport protein, expressed
Os03g0127700	LOC_Os03g03570	-1.41034	1.40369e-11	0	0	leucine-rich repeat transmembrane protein kinase, putative, expressed
Os08g0374800	LOC_Os08g28730	-1.24317	1.4079e-11	OsUGE2	UDP-glucose epimerase 2	NAD dependent epimerase/dehydratase family protein, putative, expressed
Os01g0937900	LOC_Os01g71170	-2.74442	1.56597e-11	OsAGP2	Arabinogalactan protein 2	classical arabinogalactan protein 26 precursor, putative, expressed
Os07g0693000	LOC_Os07g49240	-1.34724	1.70251e-11	OsRLCK242	Receptor-like Cytoplasmic Kinase 242	MRH1, putative, expressed
Os07g0191200	LOC_Os07g09340	-1.32291	1.77977e-11	OSA2, OsA2, osAHA2, AHA2, OsPMA2	plasma membrane H+-ATPase 2, PM H+-ATPase 2, plasma membrane H+ P-Type ATPase 2	plasma membrane ATPase, putative, expressed
Os03g0605300	LOC_Os03g40830	-0.79704	1.84571e-11	OsSub30, SUB30	subtilisin-like proteinase, Subtilisin 30, SUBTILISIN 30	OsSub30 - Putative Subtilisin homologue, expressed
Os12g0480200	LOC_Os12g29580	-0.999621	1.94585e-11	0	0	AGC_PVPK_like_kin82y.19 - ACG kinases include homologs to PKA, PKG and PKC, expressed
Os03g0815200	LOC_Os03g60090	-1.05233	2.01825e-11	0	0	methylenetetrahydrofolate reductase, putative, expressed
Os01g0229800	LOC_Os01g12940	-1.59074	2.12e-11	0	0	phosphorylase domain containing protein, putative, expressed
Os05g0438500	LOC_Os05g36260	-2.62126	2.16227e-11	0	sPPase, Soluble Inorganic Pyrophosphatase	soluble inorganic pyrophosphatase, putative, expressed
Os04g0357200	None	-1.88534	2.18953e-11	-	-	-
Os08g0425300	LOC_Os08g32940	-4.30549	2.1938e-11	OsGH9B10	glycoside hydrolase OsGH9B10, glycoside hydrolase 9B10	endoglucanase, putative, expressed
Os01g0618700	LOC_Os01g43140	-1.76846	2.21262e-11	0	0	lipase, putative, expressed
Os11g0645400	LOC_Os11g42550	-2.34744	2.22395e-11	0	0	dirigent, putative, expressed
Os10g0109900	LOC_Os10g02100	-2.46213	2.22395e-11	0	0	peptide transporter PTR2, putative, expressed
Os04g0481200	LOC_Os04g40510	-2.1361	2.29426e-11	0	LSSR1 paralog	glycosyl hydrolase family 5 protein, putative, expressed
Os05g0332300	LOC_Os05g26820	-1.38101	2.32474e-11	OsCIPK18	CBL-interacting protein kinase 18	CAMK_KIN1/SNF1/Nim1_like.20 - CAMK includes calcium/calmodulin depedent protein kinases, expressed
Os06g0137700	LOC_Os06g04620	-1.42807	2.32474e-11	0	0	GDP-mannose 4,6 dehydratase 2, putative, expressed
Os07g0633400	LOC_Os07g43970	-1.67746	2.38644e-11	0	0	calmodulin-binding protein, putative, expressed
Os09g0500900	LOC_Os09g32470	-1.43406	2.39888e-11	0	0	membrane protein, putative, expressed
Os03g0308200	LOC_Os03g19520	-1.08836	2.40688e-11	NRL2, OsSRL2, OsNRL2	semi-rolled leaf2, semi-rolled leaf 2, narrow and rolled leaf 2	cyclin-related protein, putative, expressed
Os12g0165600	LOC_Os12g06840	-2.3198	2.43987e-11	OsEXO70C1, OsExo70C1, OrysaC1_Exo70, OrysaE1_Exo70	exocyst subunit EXO70 family protein C1	ATEXO70C2, putative, expressed
Os07g0642200	LOC_Os07g44780	-0.912198	2.44358e-11	OsGELP93	GDSL esterase/lipase protein 93	GDSL-like lipase/acylhydrolase, putative, expressed
Os03g0633500	LOC_Os03g43400	-2.00188	2.49102e-11	OsIAA11	Aux/IAA protein 11	OsIAA11 - Auxin-responsive Aux/IAA gene family member, expressed
Os03g0219100	LOC_Os03g11950	-1.65262	2.50484e-11	0	0	SEC14 cytosolic factor family protein, putative, expressed
Os04g0403500	LOC_Os04g33060	-1.00368	2.52887e-11	0	0	NAD dependent epimerase/dehydratase family protein, putative, expressed
Os02g0669000	LOC_Os02g44860	-0.603709	2.54206e-11	OsGELP42	GDSL esterase/lipase protein 42	GDSL-like lipase/acylhydrolase, putative, expressed
Os04g0386300	LOC_Os04g31670	-2.41535	2.57685e-11	0	0	expressed protein
Os02g0674800	LOC_Os02g45250	-1.36757	2.59407e-11	Roc5(t), Roc5, GL2-5, OsROC5	Rice outmost cell-specific gene 5(t), Rice outermost cell-specific gene-5, Homeobox-leucine zipper protein ROC5, Homeodomain transcription factor ROC5, HD-ZIP protein ROC5, Protein RICE OUTERMOST CELL-SPECIFIC 5, GLABRA 2-like homeobox protein 5, outcurved leaf1, Rice ooutmost cell-specific gene5	homeobox and START domains containing protein, putative, expressed
Os03g0563600	LOC_Os03g36560	-1.39449	2.61494e-11	prx49	class III peroxidase 49	peroxidase precursor, putative, expressed
Os03g0232600	LOC_Os03g13010	-0.94178	2.69157e-11	OsPUB31, PUB31, OsPUB75, PUB75, TUD1, OsTUD1, DSG1	ERECT LEAF1, erect leaf1, plant U-box-containing protein 75, U-box protein 75, Taihu Dwarf1, Dwarf and short grain 1	U-box domain containing protein, expressed
Os01g0623600	LOC_Os01g43490	-1.84363	2.83451e-11	-	-	-
Os03g0666700	LOC_Os03g46410	-0.999439	2.88552e-11	0	transmembrane protein 56	transmembrane protein 56, putative, expressed
Os09g0462700	LOC_Os09g28810	-0.962981	3.01508e-11	0	0	RNA recognition motif containing protein, putative, expressed
Os02g0735200	LOC_Os02g50240	-1.02229	3.0288e-11	OsGLN1;1, GS1, RGS28, OsGS1;1, GS1;1, OsGS, GS1, GLN1-1	cytosolic glutamine synthethase 1;1, cytosolic glutamine synthase 1, glutamine synthetase 1;1, Glutamine synthetase, glutamine synthetase 1, glutamine synthetase shoot isozyme, glutamate:ammonia ligase gamma	glutamine synthetase, catalytic domain containing protein, expressed
Os03g0143900	LOC_Os03g05030	-2.31417	3.0454e-11	0	0	dirigent, putative, expressed
Os03g0312100	LOC_Os03g19820	-2.4733	3.16851e-11	0	0	expressed protein
Os03g0831400	LOC_Os03g61590	-2.29973	3.20405e-11	0	0	expressed protein
Os03g0237600	LOC_Os03g13460	-0.596914	3.22942e-11	0	0	microtubule associated protein, putative, expressed
Os01g0902100	LOC_Os01g67580	-2.35257	3.2412e-11	OsABCC2, OsMRP2	ABC transporter superfamily ABCC subgroup member 2, multidrug resistance-associated protein 2	multidrug resistance-associated protein, putative, expressed
Os06g0626600	LOC_Os06g42120	-1.53349	3.26732e-11	0	0	sulfotransferase domain containing protein, expressed
Os06g0683000	LOC_Os06g46910	-1.73614	3.30516e-11	0	0	ZOS6-07 - C2H2 zinc finger protein, expressed
Os01g0216400	LOC_Os01g11750	-1.37733	3.3706e-11	OsGELP9	GDSL esterase/lipase protein 9	GDSL-like lipase/acylhydrolase, putative, expressed
Os06g0283400	LOC_Os06g17290	-0.954901	3.605e-11	0	0	phosphatidylinositol 3- and 4-kinase family protein, putative, expressed
Os03g0861400	LOC_Os03g64340	-1.34756	3.61578e-11	0	0	heavy metal-associated domain containing protein, expressed
Os01g0872566	None	-1.83482	3.61836e-11	-	-	-
Os08g0499100	LOC_Os08g38970	-1.89028	3.78323e-11	0	0	transmembrane receptor, putative, expressed
Os10g0476300	LOC_Os10g33650	-0.882221	3.827e-11	0	0	CK1_CaseinKinase_1.9 - CK1 includes the casein kinase 1 kinases, expressed
Os03g0237250	LOC_Os03g13400	-1.1593	3.83627e-11	OsIDD14, LPA1	indeterminate domain 14, Loose Plant Architecture1	ZOS3-06 - C2H2 zinc finger protein, expressed
Os10g0109300	LOC_Os10g02040	-1.67216	3.83627e-11	prx125, PRX125, OsPRX125	class III peroxidase 125	peroxidase precursor, putative, expressed
Os05g0371600	LOC_Os05g30820	-1.96245	3.93792e-11	OsRLCK184	Receptor-like Cytoplasmic Kinase 184	protein kinase, putative, expressed
Os02g0764200	LOC_Os02g52630	-2.2014	3.96681e-11	0	0	xyloglucan fucosyltransferase, putative, expressed
Os08g0387700	LOC_Os08g29809	-1.31344	3.9809e-11	0	0	resistance protein LR10, putative, expressed
Os05g0394200	LOC_Os05g32760	-1.32252	4.00544e-11	0	0	BZIP protein, putative, expressed
Os04g0611700	LOC_Os04g52210	-2.28867	4.00622e-11	OsKS3, OSKS3, KS3, KSL3, OsKSL3, OsKS2, KS2, OsTPS25	rice ent-kaurene synthase3, Ent-kaurene synthase 3, Ent-kaurene synthase-like 3, kaurene synthase like-3, Ent-kaurene synthase-like 2, terpene synthase 25	terpene synthase, putative, expressed
Os08g0553700	LOC_Os08g43970	-2.25386	4.01472e-11	0	0	carrier, putative, expressed
Os03g0767600	LOC_Os03g55830	-1.47457	4.03751e-11	0	0	BTBN10 - Bric-a-Brac, Tramtrack, Broad Complex BTB domain with non-phototropic hypocotyl 3 NPH3 and coiled-coil domains, expressed
Os01g0651800	LOC_Os01g46290	-1.31472	4.2828e-11	0	0	lipase, putative, expressed
Os03g0297900	LOC_Os03g18640	-1.48137	4.53576e-11	OsLAC12	laccase 12	laccase precursor protein, putative, expressed
Os03g0178500	LOC_Os03g08110	-1.27277	4.58235e-11	0	0	hydrolase protein, putative, expressed
Os10g0200700	LOC_Os10g12750	-1.62841	4.58235e-11	0	0	expressed protein
Os09g0524800	LOC_Os09g35630	-1.23854	4.62775e-11	OsBAG1	Bcl-2-associated athanogene 1	BAG domain-containing protein, putative, expressed
Os03g0859900	LOC_Os03g64230	-1.34856	4.65027e-11	0	0	expressed protein
Os03g0633800	LOC_Os03g43410	-1.54176	4.70096e-11	OsIAA12	Aux/IAA protein 12	OsIAA12 - Auxin-responsive Aux/IAA gene family member, expressed
Os04g0562800	LOC_Os04g47480	-2.70003	4.70096e-11	0	0	DUF630/DUF632 domains containing protein, putative, expressed
Os09g0309500	LOC_Os09g13920	-0.817667	4.73087e-11	0	0	expressed protein
Os03g0725800	LOC_Os03g51580	-0.849387	4.82305e-11	OsbHLH018	basic helix-loop-helix protein 018	helix-loop-helix DNA-binding domain containing protein, expressed
Os06g0214800	LOC_Os06g11130	-1.26963	4.85093e-11	GID1L2	GID1L2 family gene, gibberellin receptor GID1L2-like gene	gibberellin receptor GID1L2, putative, expressed
Os04g0678300	LOC_Os04g58180	-1.62071	4.86495e-11	OsWD40-112	0	WD-40 repeat family protein, putative, expressed
Os08g0532700	LOC_Os08g42030	-2.60177	4.94709e-11	0	0	peroxidase precursor, putative, expressed
Os01g0195200	LOC_Os01g09860	-1.49146	4.97052e-11	0	0	retrotransposon protein, putative, unclassified, expressed
Os04g0165700	LOC_Os04g08350	-0.992694	5.09551e-11	OsCAS	beta-cyanoalanine synthase	cysteine synthase, chloroplast/chromoplast precursor, putative, expressed
Os04g0592400	LOC_Os04g50204	-1.11149	5.14185e-11	0	0	protein transport protein-related, putative, expressed
Os04g0526600	LOC_Os04g44470	-2.24462	5.57881e-11	RASI, OsEnS-69	rice alpha-amylase/subtilisin inhibitor, alpha-amylase/subtilisin inhibitor, endosperm-specific gene 69	KUN1 - Kunitz-type trypsin inhibitor precursor, expressed
Os03g0849900	LOC_Os03g63280	-1.50842	6.00085e-11	0	0	regulatory protein, putative, expressed
Os08g0321000	LOC_Os08g23180	-1.4574	6.10245e-11	OsFLA3	fasciclin-like AGP 3, fasciclin-like arabinogalactan protein 3	fasciclin-like arabinogalactan protein 8 precursor, putative, expressed
Os06g0273500	LOC_Os06g16240	-1.16854	6.10414e-11	Lip, OsTBL60, TBL60	leaf senescence protein, trichome birefringence-like 60	expressed protein
Os04g0495500	LOC_Os04g41820	-1.43622	6.17202e-11	OsbZIP36	b-ZIP transcription factor 36	transcription factor RF2a, putative, expressed
Os01g0163450	None	-4.07513	6.55455e-11	-	-	-
Os10g0323600	LOC_Os10g17660	-4.06979	6.62949e-11	OsPRF1	Profilin-1, Profilin 1	profilin domain containing protein, expressed
Os01g0170500	LOC_Os01g07570	-1.40714	6.68603e-11	0	0	carboxyl-terminal proteinase, putative, expressed
Os03g0102500	LOC_Os03g01260	-2.68606	6.80145e-11	0	0	expansin precursor, putative, expressed
Os02g0178800	LOC_Os02g08230	-2.51818	6.80471e-11	OsGL1-2	Glossy1-homologous gene 2	WAX2, putative, expressed
Os02g0708400	LOC_Os02g47880	-0.825119	7.00831e-11	0	0	tetratricopeptide repeat domain containing protein, expressed
Os03g0856300	LOC_Os03g63930	-1.76123	7.00831e-11	0	0	acyl carrier protein, putative, expressed
Os02g0629200	LOC_Os02g41860	-0.864441	7.26221e-11	OsPIP2;2, PIP2-2, OsPIP2-3	Probable aquaporin PIP2-2, Plasma membrane intrinsic protein 2-2	aquaporin protein, putative, expressed
Os04g0641700	LOC_Os04g54900	-3.82843	7.28644e-11	ILI1, OsbHLH154, OsILI1	Increased Leaf Inclination1, INCREASED LEAF INCLINATION 1, basic helix-loop-helix protein 154	bHLH family protein, putative, expressed
Os07g0109400	LOC_Os07g01860	-1.67905	7.50203e-11	0	SLG7-like2	expressed protein
Os08g0127500	LOC_Os08g03370	-1.34917	7.63852e-11	0	0	Divergent PAP2 family domain containing protein, expressed
Os06g0676700	LOC_Os06g46340	-1.00108	7.81305e-11	0	0	glycosyl hydrolase, family 31, putative, expressed
Os03g0280800	LOC_Os03g17230	-2.09399	8.28244e-11	OsUXS1, UXS-1	UDP-xylose synthase 1, UDP-glucuronic acid decarboxylase 1	NAD dependent epimerase/dehydratase family domain containing protein, expressed
Os01g0370200	LOC_Os01g27260	-2.09406	8.40176e-11	OsGSTF7	0	glutathione S-transferase, putative, expressed
Os06g0178900	LOC_Os06g08080	-1.92626	8.84184e-11	OVP2	vacuolar H+-pyrophosphatase 2, V-PPase 2, class II V-PPase	inorganic H+ pyrophosphatase, putative, expressed
Os04g0554500	LOC_Os04g46810	-2.36281	8.88709e-11	OsHyPRP06, HyP/GRP06, OsHyPRP6, HyP/GRP6	hybrid proline- or glycine-rich protein 6	LTPL120 - Protease inhibitor/seed storage/LTP family protein precursor, expressed
Os11g0693800	LOC_Os11g47120	-1.47454	9.08559e-11	OsACL-A3, ACL-A3	ATP-citrate lyase A3	DEFL48 - Defensin and Defensin-like DEFL family, expressed
Os01g0203000	LOC_Os01g10610	-0.699298	9.25309e-11	OsBZR2	BRASSINAZOLE-RESISTANT2	BES1/BZR1 homolog protein, putative, expressed
Os02g0209900	LOC_Os02g11890	-4.05738	9.3345e-11	OsSYP125	Syntaxin of Plants125	syntaxin-related protein, putative, expressed
Os04g0529700	LOC_Os04g44740	-1.70959	9.52054e-11	0	0	glycosyltransferase sugar-binding region containing DXD motif, putative, expressed
Os10g0551800	LOC_Os10g40430	-3.03101	9.52054e-11	RCc2, RCg2, OsHyPRP13, HyP/GRP13, OsRCg2	root-specific RCc2, hybrid proline- or glycine-rich protein 13	LTPL139 - Protease inhibitor/seed storage/LTP family protein precursor, expressed
Os11g0109700	LOC_Os11g01850	-2.17777	9.84069e-11	0	0	SAG20, putative, expressed
Os05g0426900	LOC_Os05g35240	-2.36223	9.94357e-11	0	0	expressed protein
Os05g0138200	LOC_Os05g04690	-2.30588	1.00916e-10	0	0	CHIT11 - Chitinase family protein precursor, expressed
Os04g0154700	LOC_Os04g07010	-3.94196	1.01734e-10	0	0	transposon protein, putative, CACTA, En/Spm sub-class, expressed
Os06g0547400	LOC_Os06g35520	-1.02904	1.02195e-10	prx86, PRX86, OsPRX86	class III peroxidase 86, peroxidase FLXPER4, PER4	peroxidase precursor, putative, expressed
Os02g0739400	LOC_Os02g50600	-1.23037	1.02315e-10	0	0	glycosyl transferase 8 domain containing protein, putative, expressed
Os02g0653000	None	-1.69566	1.03906e-10	-	-	-
Os09g0518900	LOC_Os09g34320	-0.970079	1.10252e-10	0	0	expressed protein
Os07g0679100	LOC_Os07g48140	-2.01679	1.16632e-10	OsOFP32	OVATE family protein 32	ATOFP17/OFP17, putative, expressed
Os06g0137100	LOC_Os06g04560	-0.85714	1.17494e-10	0	0	kinesin motor domain containing protein, expressed
Os07g0538000	LOC_Os07g35350	-1.46572	1.18331e-10	0	0	glucan endo-1,3-beta-glucosidase precursor, putative, expressed
Os01g0616300	LOC_Os01g42960	-2.24814	1.18331e-10	0	0	TTL1, putative, expressed
Os05g0386700	None	-1.4035	1.21403e-10	-	-	-
Os03g0117300	LOC_Os03g02610	-1.50536	1.28729e-10	0	0	glycosyl hydrolases family 16 protein, protein, expressed
Os01g0664200	LOC_Os01g47470	-1.49163	1.37275e-10	0	0	serine/threonine-protein kinase, putative, expressed
Os08g0546100	LOC_Os08g43270	-1.28098	1.39741e-10	OsBAG2	Bcl-2-associated athanogene 2	BAG domain-containing protein, putative, expressed
Os03g0721300	LOC_Os03g51150	-1.58316	1.45018e-10	0	0	expressed protein
Os03g0379500	LOC_Os03g26229	-0.870091	1.49637e-10	0	0	40S ribosomal protein S9-1, putative, expressed
Os04g0376700	LOC_Os04g30800	-1.42503	1.51777e-10	0	0	ER lumen protein retaining receptor, putative, expressed
Os05g0210600	LOC_Os05g11990	-1.91104	1.64941e-10	0	0	TTL1, putative, expressed
Os02g0718100	None	-2.35014	1.74056e-10	-	-	-
Os06g0653100	LOC_Os06g44310	-1.66113	1.8158e-10	OsTET10	tetraspanin 10	tetraspanin family protein, putative, expressed
Os06g0529900	LOC_Os06g33880	-1.05384	1.82286e-10	0	0	expressed protein
Os07g0176600	LOC_Os07g08000	-1.25439	1.88451e-10	OsNek3, OsSTA192	NIMA-related kinase 3	expressed protein
Os04g0510600	LOC_Os04g43160	-2.65399	1.92297e-10	OsEnS-67	endosperm-specific gene 67	expressed protein
Os02g0170100	LOC_Os02g07410	-1.22371	1.93448e-10	0	glycine decarboxylase complex H-protein	glycine cleavage system H protein, putative, expressed
Os07g0120900	LOC_Os07g02980	-1.40734	2.03232e-10	0	0	expressed protein
Os04g0612301	None	-3.06727	2.1566e-10	-	-	-
Os09g0464000	LOC_Os09g28910	-0.696811	2.21185e-10	OsbetaCA2, betaCA2	beta-carbonic anhydrase 2	carbonic anhydrase, chloroplast precursor, putative, expressed
Os02g0816400	LOC_Os02g57140	-1.63907	2.2856e-10	0	0	expressed protein
Os07g0619200	LOC_Os07g42714	-0.843884	2.33967e-10	0	0	expressed protein
Os01g0826800	LOC_Os01g61110	-1.25611	2.35619e-10	-	-	-
Os01g0119000	LOC_Os01g02930	-2.32936	2.37375e-10	0	0	glycosyltransferase protein, putative, expressed
Os01g0200600	LOC_Os01g10370	-3.91698	2.39167e-10	OsERF#039, OsERF039, OsERF39, AP2/EREBP#002, AP2/EREBP2	ethylene response factor 39, APETALA2/ethylene-responsive element binding protein 2	AP2 domain containing protein, expressed
Os04g0467000	LOC_Os04g39230	-2.7268	2.5133e-10	0	0	expressed protein
Os01g0151500	LOC_Os01g05820	-1.36053	2.55013e-10	0	0	gamma-glutamyltranspeptidase 1 precursor, putative, expressed
Os02g0614600	LOC_Os02g40100	-1.50367	2.55013e-10	0	0	plant protein of unknown function DUF869 domain containing protein, expressed
Os03g0811550	LOC_Os03g59690	-2.96998	2.5963e-10	0	0	DUF617 domain containing protein, expressed
Os01g0936900	LOC_Os01g71060	-2.76103	2.60531e-10	0	0	xylanase inhibitor, putative, expressed
Os06g0228200	LOC_Os06g12310	-1.25115	2.72145e-10	Lsi6, OsNIP2;2, NIP2-2, OsLsi6, OsNIP2.2/OsLsi6, OsNIP2.2, NIP2.2	Low silicon rice 6, Aquaporin NIP2-2, NOD26-like intrinsic protein 2-2	aquaporin protein, putative, expressed
Os07g0679500	LOC_Os07g48180	-1.45449	2.72461e-10	OsbZIP61	b-ZIP transcription factor 61	bZIP transcription factor domain containing protein, expressed
Os10g0555600	LOC_Os10g40700	-1.36029	2.74796e-10	OsEXPB6, osaEXPb1.8, EXPb1.8	Expansin-B6, Beta-expansin-6	expansin precursor, putative, expressed
Os04g0677700	LOC_Os04g58130	-0.64485	2.76675e-10	-	-	-
Os05g0503650	LOC_Os05g42360	-2.68631	2.8326e-10	0	0	expressed protein
Os10g0450900	LOC_Os10g31330	-1.85577	2.85815e-10	GRP, Osgrp-2, OsGRP-2, GRCWP	glycine-rich protein, Glycine-rich protein 2, glycine-rich cell wall protein	retrotransposon protein, putative, unclassified, expressed
Os05g0587300	LOC_Os05g50990	-1.85523	3.00757e-10	0	0	TTL3, putative, expressed
Os06g0659750	LOC_Os06g44930	-1.77007	3.07944e-10	0	0	expressed protein
Os01g0829100	LOC_Os01g61330	-1.4853	3.19951e-10	0	0	ankyrin homolog precursor, putative, expressed
Os04g0627300	LOC_Os04g53560	-1.39018	3.23875e-10	0	0	expressed protein
Os07g0604400	LOC_Os07g41320	-1.12548	3.2966e-10	OsBC1L7	BRITTLE CULM1-like 7	COBRA-like protein precursor, putative, expressed
Os01g0127200	LOC_Os01g03640	-2.44011	3.52476e-10	OsSTA2, STA2, OsLPR5, LPR5	Low Phosphate Root5, Low Phosphate Root 5	multicopper oxidase domain containing protein, expressed
Os03g0142600	LOC_Os03g04900	-1.79652	3.58146e-10	0	0	MYB family transcription factor, putative, expressed
Os05g0565100	LOC_Os05g49040	-1.50728	3.81708e-10	0	0	expressed protein
Os12g0628400	LOC_Os12g43363	-2.3287	3.90336e-10	Os-FAH1, OsFAH1	fatty acid 2-hydroxylase 1	fatty acid hydroxylase, putative, expressed
Os11g0124900	LOC_Os11g03160	-1.04778	3.92496e-10	0	0	glycosyl transferase, family 8, putative, expressed
Os11g0169400	LOC_Os11g06840	-1.8933	4.02456e-10	0	0	ZOS11-01 - C2H2 zinc finger protein, expressed
Os08g0407600	LOC_Os08g31510	-1.05777	4.3044e-10	0	0	DUF581 domain containing protein, expressed
Os05g0429700	LOC_Os05g35480	-1.78993	4.46974e-10	0	0	anthranilate phosphoribosyltransferase, putative, expressed
Os02g0186500	LOC_Os02g09359	-0.652683	4.54912e-10	OsRLCK64	Receptor-like Cytoplasmic Kinase 64	BRASSINOSTEROID INSENSITIVE 1-associated receptor kinase 1 precursor, putative, expressed
Os01g0375500	LOC_Os01g27770	-2.76533	4.6225e-10	0	0	expressed protein
Os07g0580500	LOC_Os07g39220	-1.06948	4.87594e-10	OsBZR1, Os BZR1	BRASSINAZOLE-RESISTANT1	BES1/BZR1 homolog protein, putative, expressed
Os01g0805600	LOC_Os01g59120	-1.67415	4.88599e-10	CycB1;1, CycB1;os;1, Orysa;CycB1;1, OsCycB1;1, CyclaZm, CYCIaZm, OsCYCIaZm	B-type cyclin 1;1	cyclin, putative, expressed
Os09g0110100	LOC_Os09g02250	-1.52073	4.9874e-10	0	0	transposon protein, putative, unclassified, expressed
Os01g0594300	LOC_Os01g41120	-2.49023	4.99813e-10	0	Extensin family protein	retrotransposon protein, putative, Ty3-gypsy subclass, expressed
Os01g0910500	None	-1.5098	5.05415e-10	-	-	-
Os11g0455500	LOC_Os11g26850	-1.16328	5.14878e-10	OsSAHH, SAHH	AdoHcy hydrolase, Adenosylhomocysteinase, S-adenosyl-L-cystein hydrolase, S-adenosyl homocysteine hydrolase	erythronate-4-phosphate dehydrogenase, putative, expressed
Os09g0518400	LOC_Os09g34270	-3.75257	5.4613e-10	0	0	UDP-glucoronosyl and UDP-glucosyl transferase domain containing protein, expressed
Os02g0272300	LOC_Os02g17240	-2.39955	5.51566e-10	Os RopGEF3, OsRopGEF3, RopGEF3	GEF for ROP 3, guanine nucleotide exchange factor for Rop 3, Rop-specific GEF3, Rop-specific guanine nucleotide exchange factor 3	ATROPGEF7/ROPGEF7, putative, expressed
Os04g0447600	LOC_Os04g37480	-1.33237	5.58947e-10	0	0	oxidoreductase, aldo/keto reductase family protein, putative, expressed
Os05g0566800	LOC_Os05g49170	-1.43862	5.6447e-10	COR413-TM1, Oscor413-tm1	Cold acclimation protein 413-TM1, COR413-thylakoid membrane group multispanning transmembrane protein 1, cold-regulated 413-thylakoid membrane group multispanning transmembrane protein 1	cold acclimation protein WCOR413, putative, expressed
Os02g0601700	LOC_Os02g38970	-1.39071	5.74575e-10	0	0	expressed protein
Os07g0676600	LOC_Os07g47960	-2.73064	5.74575e-10	OsbHLH163, bHLH163, OsHLH61, HLH61	basic helix-loop-helix protein 163, helix-loop-helix protein 61	basic helix-loop-helix domain containing protein, expressed
Os03g0127500	LOC_Os03g03550	-2.63606	5.86077e-10	OsbZIP25	bZIP transcription factor 25	bZIP family transcription factor, putative, expressed
Os01g0347600	LOC_Os01g24560	-1.06044	5.92441e-10	0	0	fruit bromelain precursor, putative, expressed
Os01g0226250	None	-1.80988	5.97439e-10	-	-	-
Os03g0286500	LOC_Os03g17760	-2.80822	6.06605e-10	0	0	RNA recognition motif containing protein, putative, expressed
Os05g0227600	LOC_Os05g13940	-1.13955	6.17212e-10	OsRePRP1.2, RePRP1.2	REPETITIVE PROLINE-RICH PROTEIN 1.2	retrotransposon protein, putative, unclassified, expressed
Os02g0675400	LOC_Os02g45280	-3.26125	6.2671e-10	0	0	cytochrome P450, putative, expressed
Os02g0250400	LOC_Os02g15230	-0.870155	6.30192e-10	OsGELP33, OsGELP33a, OsGELP33b, OsGELP33c	GDSL esterase/lipase protein 33	GDSL-like lipase/acylhydrolase, putative, expressed
Os10g0191100	LOC_Os10g11370	-3.64744	6.30192e-10	OsLLA8, LLA8	non-specific lipid transfer protein-like AGP 8, non-specific lipid transfer protein-like arabinogalactan protein 8	LTPL87 - Protease inhibitor/seed storage/LTP family protein precursor, putative, expressed
Os03g0831700	LOC_Os03g61620	-0.911364	6.65749e-10	0	0	expressed protein
Os08g0200500	LOC_Os08g10070	-0.923594	6.77122e-10	OsRLCK247	Receptor-like Cytoplasmic Kinase 247	protein kinase, putative, expressed
Os02g0833900	LOC_Os02g58720	-2.81134	6.8351e-10	prx32	class III peroxidase 32	peroxidase precursor, putative, expressed
Os03g0329200	LOC_Os03g21160	-1.90146	6.85016e-10	OsC3H23	Zinc finger CCCH domain-containing protein 23	RNA-binding zinc finger protein, putative, expressed
Os02g0200800	LOC_Os02g10690	-1.40799	6.90479e-10	BIP118	brassinosteroid receptor kinase (BRI1)-interacting protein 118, BRI1-interacting protein 118, brassinosteroid receptor kinase-interacting protein 118	targeting protein for Xklp2, putative, expressed
Os01g0952500	LOC_Os01g72330	-1.09516	7.17371e-10	rr4, OsRR4, Rra3, OsRRA3	A-TYPE response regulator 4, Type A response regulator 4, A-type RR 3	OsRR4 type-A response regulator, expressed
Os03g0339700	LOC_Os03g22040	-1.76747	7.38763e-10	0	0	expressed protein
Os10g0469900	LOC_Os10g33170	-1.20272	7.49656e-10	0	0	POT domain containing peptide transporter, putative, expressed
Os12g0614201	None	-3.06708	7.61841e-10	-	-	-
Os06g0216700	LOC_Os06g11310	-1.38295	7.75442e-10	OsSCL3	stellacyanin-like protein 3	plastocyanin-like domain containing protein, putative, expressed
Os05g0123200	LOC_Os05g03190	-0.843003	7.89451e-10	0	0	IQ calmodulin-binding motif domain containing protein, expressed
Os07g0208500	LOC_Os07g10770	-1.27877	8.34842e-10	OsCesA8, OsCESA8, OS_CESA08, CesA8	Cellulose synthase A catalytic subunit 8 [UDP-forming], Cellulose synthase A catalytic subunit 8, CELLULOSE SYNTHASE8	CESA8 - cellulose synthase, expressed
Os06g0707200	LOC_Os06g49320	-0.908016	8.48895e-10	0	0	glycosyltransferase, putative, expressed
Os03g0700700	LOC_Os03g49380	-0.681848	8.54117e-10	OsLOX1, OsLOX5	lipoxygenase 1, Probable lipoxygenase 4, lipoxygenase 5	lipoxygenase, putative, expressed
Os01g0223600	LOC_Os01g12390	-0.974306	8.78058e-10	0	0	inactive receptor kinase At2g26730 precursor, putative, expressed
Os01g0106300	LOC_Os01g01650	-1.83283	8.86893e-10	0	0	isoflavone reductase homolog IRL, putative, expressed
Os02g0747900	LOC_Os02g51320	-2.77879	8.88344e-10	ILI5, OsILI5, PGL2, OsPGL2, Os170, OsBUL1, BUL1, ILI5/PGL2, OsbHLH170, bHLH170	Increased Leaf Inclination 5, POSITIVE REGULATOR OF GRAIN LENGTH 2, BRASSINOSTEROID UPREGULATED 1-LIKE1, BRASSINOSTEROID UPREGULATED1 LIKE1, basic helix-loop-helix protein 170	helix-loop-helix DNA-binding domain containing protein, expressed
Os08g0551900	LOC_Os08g43790	-2.94274	9.07397e-10	0	0	carrier, putative, expressed
Os01g0657801	None	-2.3342	9.19126e-10	-	-	-
Os04g0457300	LOC_Os04g38430	-3.10524	9.28486e-10	0	0	nodulin, putative, expressed
Os04g0490866	None	-1.54471	9.29918e-10	-	-	-
Os01g0710100	LOC_Os01g51310	-2.82312	9.64795e-10	0	0	expressed protein
Os03g0652000	LOC_Os03g44890	-2.5737	1.00652e-09	0	0	anthranilate phosphoribosyltransferase, putative, expressed
Os07g0663600	LOC_Os07g46840	-2.57768	1.01113e-09	OsSDR110C-MI2, SDR110C-MI2	short-chain alcohol dehydrogenase/reductase 110C-MI2, OsSDR110C family member MI2	oxidoreductase, short chain dehydrogenase/reductase family domain containing protein, expressed
Os04g0449200	LOC_Os04g37650	-2.96176	1.01927e-09	0	0	xyloglucan fucosyltransferase, putative, expressed
Os02g0710300	LOC_Os02g48060	-2.45708	1.02408e-09	OsbHLH126, bHLH126, OsRSL2, RSL2	basic helix-loop-helix protein 126, ROOT HAIR DEFECTIVE-SIX LIKE 2	helix-loop-helix DNA-binding domain containing protein, expressed
Os07g0107300	LOC_Os07g01660	-1.07589	1.03306e-09	0	0	dirigent, putative, expressed
Os12g0623900	LOC_Os12g42876	-0.819777	1.0548e-09	0	0	5-methyltetrahydropteroyltriglutamate--homocysteine methyltransferase, putative, expressed
Os07g0677300	LOC_Os07g48030	-1.98489	1.05716e-09	POXgX9, OsPOXgX9, prx112	PeroxidasegX9, Peroxidase gX9, Peroxidase-gX9, class III peroxidase 112	peroxidase precursor, putative, expressed
Os02g0196700	LOC_Os02g10300	-3.92145	1.07666e-09	OsPGL6, PGL6	Polygalacturonases-Like 6, PG-like 6	polygalacturonase, putative, expressed
Os02g0315600	LOC_Os02g21090	-1.36199	1.08669e-09	OsbHLH139	basic helix-loop-helix protein 139	CPuORF33 - conserved peptide uORF-containing transcript, expressed
Os07g0633000	LOC_Os07g43925	-0.961885	1.12718e-09	0	0	expressed protein
Os12g0135200	LOC_Os12g04130	-2.08739	1.14617e-09	OsFbox641, Os_F0319	F-box protein 641	OsFBO23 - F-box and other domain containing protein, expressed
Os08g0553000	LOC_Os08g43870	-2.2885	1.1831e-09	0	0	carrier, putative, expressed
Os07g0510833	LOC_Os07g32660	-2.45894	1.24596e-09	0	0	monocopper oxidase, putative, expressed
Os08g0193100	LOC_Os08g09370	-1.69832	1.29087e-09	0	0	polyprenyl synthetase, putative, expressed
Os06g0660200	LOC_Os06g44970	-2.64331	1.30656e-09	OsPIN2, PIN2, OsLRA1	PIN-FORMED 2, large root angle 1	auxin efflux carrier component, putative, expressed
Os05g0525501	LOC_Os05g44970	-2.94522	1.3083e-09	-	-	-
Os03g0775200	LOC_Os03g56380	-0.80782	1.31862e-09	0	0	methyltransferase, putative, expressed
Os05g0391600	LOC_Os05g32544	-0.641701	1.32282e-09	0	0	glycosyltransferase, putative, expressed
Os04g0505200	LOC_Os04g42620	-0.954214	1.32282e-09	0	0	uncharacterized protein At4g06744 precursor, putative, expressed
Os01g0703300	LOC_Os01g50750	-1.1689	1.32282e-09	0	0	zinc finger, C3HC4 type domain containing protein, expressed
Os06g0595800	LOC_Os06g39470	-0.90356	1.33478e-09	OsAT8, OsAt8	acyltransferase 8	transferase family protein, putative, expressed
Os02g0518100	LOC_Os02g31874	-0.791469	1.3416e-09	0	0	DUF803 domain containing, putative, expressed
Os07g0624700	LOC_Os07g43170	-1.13059	1.3416e-09	0	0	adenylate kinase, putative, expressed
Os04g0482100	LOC_Os04g40620	-2.81746	1.3416e-09	OsMSRA2.2, MSRA2.2	Methionine sulfoxide reductase A2.2	peptide methionine sulfoxide reductase, putative, expressed
Os05g0119700	LOC_Os05g02820	-1.14564	1.34595e-09	0	0	protein transport protein-related, putative, expressed
Os10g0392800	LOC_Os10g25340	-2.57563	1.34825e-09	OsGELP103	GDSL esterase/lipase protein 103	GDSL-like lipase/acylhydrolase, putative, expressed
Os03g0346500	None	-1.63182	1.35389e-09	-	-	-
Os01g0577600	LOC_Os01g39600	-1.27017	1.35406e-09	0	0	expressed protein
Os02g0131400	LOC_Os02g03870	-2.87951	1.35406e-09	0	0	periplasmic beta-glucosidase precursor, putative, expressed
Os06g0554300	LOC_Os06g36050	-1.88973	1.37842e-09	0	0	expressed protein
Os02g0269200	LOC_Os02g16909	-0.920432	1.41057e-09	0	0	dynein light chain type 1 domain containing protein, expressed
Os05g0510800	LOC_Os05g43530	-1.61451	1.41057e-09	OsCslC7, OsCSLC7	0	CSLC7 - cellulose synthase-like family C, expressed
Os02g0715300	LOC_Os02g48470	-2.10816	1.41057e-09	0	0	expressed protein
Os04g0673300	LOC_Os04g57720	-1.36633	1.44591e-09	OsRR6, rr6, Rra6, OsRRA6	A-TYPE response regulator 6, Type A response regulator 6, A-type RR 6	OsRR6 type-A response regulator, expressed
Os05g0176100	LOC_Os05g08370	-1.30424	1.48173e-09	OsCesA1, OsCesA-1, OsCESA1, OS_CESA01, CesA1	Cellulose synthase A catalytic subunit 1 [UDP-forming], Cellulose synthase A catalytic subunit 1, RSW1-like cellulose synthase catalytic subunit	CESA1 - cellulose synthase, expressed
Os03g0281100	LOC_Os03g17250	-1.58733	1.49084e-09	OsSTA96	0	ankyrin repeat-containing protein, putative, expressed
Os08g0341700	LOC_Os08g25310	-0.618304	1.53589e-09	OsSNDP7, SNDP7	Sec14-nodulin domain-containing protein 7, Sec14-nodulin domain protein 7	phosphatidylinositol transfer, putative, expressed
Os03g0113000	LOC_Os03g02190	-1.07523	1.53589e-09	OsRLCK95	Receptor-like Cytoplasmic Kinase 95	protein kinase domain containing protein, expressed
Os01g0856500	LOC_Os01g63770	-0.698809	1.53709e-09	OsLAX1, OsRAU1, OsAUX1, LAX1, RAU1, AUX1	like aux1-1, related to AUX1-1, auxin transporter 1	transmembrane amino acid transporter protein, putative, expressed
Os08g0539900	LOC_Os08g42710	-2.84793	1.53709e-09	0	0	NB-ARC domain containing protein, expressed
Os01g0806200	LOC_Os01g59180	-0.928852	1.54781e-09	-	-	-
Os01g0631900	LOC_Os01g44130	-1.12452	1.54781e-09	0	0	aspartic proteinase oryzasin-1 precursor, putative, expressed
Os02g0738900	LOC_Os02g50550	-0.788892	1.54872e-09	bc3, bc-3, OsDRP2B, DRP2B	brittle culm3, brittle culm 3, brittle culm-3, dynamin-related protein 2B	dynamin, putative, expressed
Os02g0254600	LOC_Os02g15540	-0.885816	1.55876e-09	0	0	expressed protein
Os06g0524900	LOC_Os06g33360	-1.97991	1.55876e-09	0	0	RGH1A, putative, expressed
Os01g0289950	None	-1.09423	1.58638e-09	-	-	-
Os04g0321700	LOC_Os04g25560	-0.739621	1.6188e-09	OsSCP23	Serine carboxypeptidase 23	OsSCP23 - Putative Serine Carboxypeptidase homologue, expressed
Os05g0373400	LOC_Os05g30980	-1.0908	1.65766e-09	0	0	RNA recognition motif containing protein, putative, expressed
Os12g0139300	LOC_Os12g04480	-0.997101	1.67445e-09	OsCPD2, CYP90A4, CYP90A4/OsCPD2	CONSTITUTIVE PHOTOMORPHOGENESIS and DWARFISM 2, Cytochrome P450 90A4	cytochrome P450, putative, expressed
Os08g0566100	LOC_Os08g45170	-1.96979	1.67799e-09	0	0	carboxyl-terminal peptidase, putative, expressed
Os08g0333100	LOC_Os08g24434	-1.72159	1.72828e-09	0	0	expressed protein
Os12g0614200	LOC_Os12g41980	-3.12808	1.72828e-09	0	0	lipase class 3 family protein, putative, expressed
Os01g0202800	LOC_Os01g10600	-1.53967	1.7301e-09	OsNIP1;2, NIP1-2, OsNIP1.2, NIP1.2	Aquaporin NIP1-2, NOD26-like intrinsic protein 1-2	aquaporin protein, putative, expressed
Os06g0653200	LOC_Os06g44320	-3.2093	1.73102e-09	OsbHLH158. bHLH158	basic helix-loop-helix protein 158	expressed protein
Os01g0111500	LOC_Os01g02110	-2.83593	1.74097e-09	OsbHLH125, bHLH125, OsRSL1, RSL1	basic helix-loop-helix protein 125, ROOT HAIR DEFECTIVE-SIX LIKE 1	helix-loop-helix DNA-binding domain containing protein, expressed
Os04g0490600	LOC_Os04g41320	-0.771677	1.77218e-09	0	0	nucleotide-sugar transporter family protein, putative, expressed
Os11g0197400	LOC_Os11g09140	-1.16635	1.78471e-09	0	0	DUF803 domain containing, putative, expressed
Os03g0300900	LOC_Os03g18890	-1.32283	1.84512e-09	0	0	glycosyl transferase 8 domain containing protein, putative, expressed
Os07g0510500	LOC_Os07g32630	-1.03157	1.86229e-09	0	0	UDP-glucoronosyl and UDP-glucosyl transferase domain containing protein, expressed
Os12g0454600	LOC_Os12g26880	-1.62163	1.95928e-09	OsENODL24	early nodulin-like protein 24	plastocyanin-like domain containing protein, putative, expressed
Os11g0239200	LOC_Os11g13540	-2.70613	1.96662e-09	OsSRP-FLC, OrysaZ2b	Serpin-Z2B	serpin domain containing protein, putative, expressed
Os08g0505900	LOC_Os08g39550	-1.59742	1.97051e-09	Ospgip6, pgip6, OsPGIP6	Polygalacturonase-inhibiting protein 6, polygalacturonase inhibiting protein 6	polygalacturonase inhibitor 2 precursor, putative, expressed
Os05g0217700	LOC_Os05g12630	-2.51054	1.99207e-09	OsBURP07, OsBURP7	BURP domain-containing protein 7	expressed protein
Os07g0160600	LOC_Os07g06680	-1.32765	1.99281e-09	OsFLA16	fasciclin-like AGP 16, fasciclin-like arabinogalactan protein 16	fasciclin domain containing protein, expressed
Os01g0296450	None	-2.76717	1.99328e-09	-	-	-
Os08g0280100	LOC_Os08g17784	-2.01716	1.99343e-09	OsPAP23	purple acid phosphatase 23	purple acid phosphatase, putative, expressed
Os07g0506600	LOC_Os07g32340	-0.988628	2.02343e-09	0	0	retrotransposon protein, putative, unclassified, expressed
Os03g0155632	None	-2.95967	2.28588e-09	-	-	-
Os01g0680900	LOC_Os01g48850	-1.17752	2.28904e-09	0	0	auxin-responsive protein, putative, expressed
Os05g0480400	LOC_Os05g40200	-1.39583	2.30376e-09	0	0	inactive receptor kinase At2g26730 precursor, putative, expressed
Os04g0442000	LOC_Os04g36054	-0.620416	2.3625e-09	OsARF9	auxin response factor-9, auxin response factor 9	auxin response factor 9, putative, expressed
Os10g0459300	LOC_Os10g32110	-1.96803	2.3856e-09	0	0	exostosin family domain containing protein, expressed
Os06g0135900	LOC_Os06g04450	-1.6332	2.40965e-09	0	0	Sec1 family transport protein, putative, expressed
Os05g0412800	LOC_Os05g34150	-1.57316	2.50113e-09	OsGSTU16	0	glutathione S-transferase, putative, expressed
Os04g0572500	LOC_Os04g48360	-1.22348	2.51512e-09	0	0	expressed protein
Os07g0671100	LOC_Os07g47460	-1.02125	2.55404e-09	0	0	expressed protein
Os05g0430700	LOC_Os05g35570	-1.42172	2.56808e-09	0	0	DUF803 domain containing, putative, expressed
Os10g0552800	LOC_Os10g40530	-2.65454	2.58378e-09	OsHyPRP20, HyP/GRP20	hybrid proline- or glycine-rich protein 20	LTPL146 - Protease inhibitor/seed storage/LTP family protein precursor, expressed
Os03g0234900	LOC_Os03g13200	-2.22025	2.60757e-09	prx39	class III peroxidase 39	peroxidase precursor, putative, expressed
Os02g0167300	LOC_Os02g07060	-0.687521	2.61921e-09	OsTUB5, TUBB5, OSTB-50, R2242	beta tubulin 5, Tubulin beta-5 chain, Beta-5-tubulin	tubulin/FtsZ domain containing protein, putative, expressed
Os02g0697800	LOC_Os02g47010	-0.737705	2.65112e-09	0	0	secretory carrier-associated membrane protein, putative, expressed
Os04g0683800	LOC_Os04g58720	-1.46463	2.65258e-09	0	0	anthranilate phosphoribosyltransferase, putative, expressed
Os09g0443800	LOC_Os09g27160	-1.99195	2.65263e-09	-	-	-
Os05g0391200	LOC_Os05g32500	-1.28597	2.65845e-09	0	0	expressed protein
Os04g0689500	LOC_Os04g59330	-1.92342	2.67775e-09	0	0	expressed protein
Os08g0157400	LOC_Os08g06090	-0.907453	2.70138e-09	0	0	zinc finger, C3HC4 type domain containing protein, expressed
Os06g0141200	LOC_Os06g04920	-1.21249	2.73385e-09	OsZFP1, SRZ3	zinc finger protein 1, stress repressive zinc finger protein 3	zinc finger family protein, putative, expressed
Os02g0620500	LOC_Os02g40710	-1.9544	2.86932e-09	OsAMT1;3, AMT1-3, Osamt1-2, "OsAMT1, 2", OsAMT1;2, OsAMT1.3, AMT1.2	ammonium transporter-1;3, ammonium transporter 1;3, Ammonium transporter 1 member 3, ammonium transporter 1-2, "NH4+ transporter 1, 2"	ammonium transporter protein, putative, expressed
Os01g0559750	None	-0.936723	2.89462e-09	-	-	-
Os03g0205700	LOC_Os03g10800	-1.94054	2.90815e-09	0	0	BTBN4 - Bric-a-Brac, Tramtrack, Broad Complex BTB domain with non-phototropic hypocotyl 3 NPH3 domain, expressed
Os10g0578200	LOC_Os10g42750	-1.49214	2.92183e-09	csld1, OsCSLD1, OsCslD1	Cellulose Synthase-Like D1, Cellulose synthase-like protein D1	CSLD1 - cellulose synthase-like family D, expressed
Os03g0116400	LOC_Os03g02530	-2.04301	2.93377e-09	OsRhmbd7, RHMBD7	Rhomboid 7, RHOMBOID 7	OsRhmbd7 - Putative Rhomboid homologue, expressed
Os08g0204632	LOC_Os08g10400	-1.39077	2.97764e-09	0	0	expressed protein
Os01g0602800	LOC_Os01g41870	-0.750272	2.99242e-09	OsRLCK42	Receptor-like Cytoplasmic Kinase 42	protein kinase, putative, expressed
Os04g0638901	None	-3.57358	3.05982e-09	-	-	-
Os03g0699700	LOC_Os03g49260	-1.23847	3.1121e-09	Osr9-LOX1, OsLOX3, LOX3	9-lipoxygenase 1, lipoxygenase 3	lipoxygenase, putative, expressed
Os10g0450800	LOC_Os10g31320	-2.00377	3.11802e-09	0	0	retrotransposon protein, putative, unclassified, expressed
Os04g0359100	LOC_Os04g28990	-0.973207	3.13921e-09	0	0	dehydrogenase, putative, expressed
Os11g0247300	LOC_Os11g14220	-0.814869	3.17794e-09	OsTID1, TubA2, SRS5, OS-TubA2, OsSRS5	TWISTED DWARF1, Tubulin alpha-2, Tubulin alpha-2 chain, small and round seed 5	tubulin/FtsZ domain containing protein, putative, expressed
Os04g0474700	LOC_Os04g39864	-1.20017	3.1919e-09	Os4bglu11, Os4BGlu11	beta-glucosidase 11	Os4bglu11 - beta-glucosidase homologue, similar to Os4Bglu12 exoglucanase/beta-glucosidase, expressed
Os08g0547500	LOC_Os08g43400	-0.870812	3.29529e-09	0	0	kinesin motor domain containing protein, expressed
Os09g0452200	LOC_Os09g27890	-1.33045	3.30438e-09	LYP4, Os-LYP4, OsLYP4	lysin motif-containing protein 4, lysin motif (LysM)-containing protein 4, LysM-containing protein 4	lysM domain-containing GPI-anchored protein precursor, putative, expressed
Os10g0420266	None	-2.40481	3.30438e-09	-	-	-
Os07g0253000	LOC_Os07g14910	-2.84085	3.31e-09	0	0	expressed protein
Os04g0624600	LOC_Os04g53310	-0.827666	3.3145e-09	OsSSIIIb. SSIII-1	0	soluble starch synthase 3, chloroplast precursor, putative, expressed
Os04g0530900	LOC_Os04g44850	-1.40946	3.41412e-09	0	0	glycosyl transferase 8 domain containing protein, putative, expressed
Os03g0368000	LOC_Os03g25280	-2.7636	3.46705e-09	prx42	class III peroxidase 42	peroxidase precursor, putative, expressed
Os03g0320000	LOC_Os03g20410	-1.14082	3.61278e-09	OsSIP1;2, OsSTA98	0	aquaporin SIP2-1, putative, expressed
Os03g0103100	LOC_Os03g01300	-1.26278	3.90601e-09	OsHyPRP03, HyP/GRP03, OsHyPRP3, HyP/GRP3, LTP1	hybrid proline- or glycine-rich protein 3	LTPL114 - Protease inhibitor/seed storage/LTP family protein precursor, expressed
Os12g0576750	LOC_Os12g38770	-1.28121	3.90964e-09	OsPAP1b, NPP2, OsNPP2	purple acid phosphatase 1b, Nucleotide pyrophosphatase/phosphodiesterase 2	nucleotide pyrophosphatase/phosphodiesterase, putative, expressed
Os01g0212400	LOC_Os01g11414	-1.04187	4.01832e-09	OsEFCAX1, OsNCX1, OsNCX1.1, OsNCX1.2, NCX1, OsNCL1, NCL1	EF-hand containing H+/cation exchanger 1, EF-hand containing CAX 1, Na+/Ca2+ Exchanger 1, Sodium/Calcium exchanger 1, Na+/Ca2+ exchanger-like protein 1	sodium/calcium exchanger protein, putative, expressed
Os03g0130300	LOC_Os03g03810	-2.10109	4.04751e-09	DEFL8, OsDEFL8, OsDf-08, Df-08	defensin-like 8	DEF8 - Defensin and Defensin-like DEFL family, expressed
Os07g0229700	LOC_Os07g12630	-1.2779	4.22693e-09	OsTFIIS	Transcription Elongation Factor II-S	transcription elongation factor protein, putative, expressed
Os01g0636500	LOC_Os01g44970	-2.15263	4.53433e-09	OsPGL19, PGL19	Polygalacturonases-Like 19, PG-like 19	polygalacturonase, putative, expressed
Os02g0640300	LOC_Os02g42740	-1.51366	4.70711e-09	0	0	cytochrome b5-like Heme/Steroid binding domain containing protein, expressed
Os11g0514800	LOC_Os11g31570	-0.89718	4.70843e-09	0	0	expressed protein
Os02g0106100	LOC_Os02g01590	-2.18889	5.45954e-09	OSINV3, OsINV3, INV3, OsVIN2, VIN2, VINV	invertase 3, fructosyl transferase, vacuolar invertase 2	glycosyl hydrolases, putative, expressed
Os05g0543100	LOC_Os05g46550	-2.19375	5.57878e-09	0	0	adaptor complexes medium subunit family domain containing protein, expressed
Os03g0211800	LOC_Os03g11330	-0.906805	5.8047e-09	0	0	glycosyl transferase 8 domain containing protein, putative, expressed
Os01g0926700	LOC_Os01g70200	-1.06627	5.8047e-09	OsIRX10, IRX10	rice ortholog of Arabidopsis IRX10, IRREGULAR XYLEM10	exostosin family domain containing protein, expressed
Os08g0486700	LOC_Os08g37990	-2.06549	5.80494e-09	0	0	expressed protein
Os01g0806400	LOC_Os01g59200	-3.63497	5.85588e-09	OsEnS-19	endosperm-specific gene 19	DUF617 domain containing protein, expressed
Os02g0625500	LOC_Os02g41590	-1.33139	5.87804e-09	0	0	kinase, pfkB family, putative, expressed
Os04g0532800	LOC_Os04g45020	-1.20005	5.93935e-09	R2R3-MYB	0	MYB family transcription factor, putative, expressed
Os03g0170600	LOC_Os03g07450	-1.95224	6.22437e-09	Oshox21, OsHox21	rice homeobox gene 21, Homeobox-leucine zipper protein HOX21, Homeodomain transcription factor HOX21, HD-ZIP protein HOX21	homeobox associated leucine zipper, putative, expressed
Os08g0553100	LOC_Os08g43920	-2.54891	6.27756e-09	0	0	carrier, putative, expressed
Os06g0692050	None	-2.75766	6.34228e-09	-	-	-
Os07g0132300	LOC_Os07g04020	-2.15219	6.35408e-09	0	0	expressed protein
Os02g0207400	LOC_Os02g11700	-2.21698	6.45979e-09	0	0	cytokinin-O-glucosyltransferase 3, putative, expressed
Os03g0141800	LOC_Os03g04840	-1.03195	6.49712e-09	0	0	expressed protein
Os04g0579700	LOC_Os04g49060	-1.03501	6.50518e-09	0	0	H-BTB3 - Bric-a-Brac, Tramtrack, Broad Complex BTB domain with H family conserved sequence, expressed
Os02g0744650	LOC_Os02g51060	-1.27797	6.50518e-09	-	-	-
Os12g0624000	LOC_Os12g42884	-0.973412	6.80408e-09	0	Putative 5-methyltetrahydropteroyltriglutamate- homocysteine methyltransferase	5-methyltetrahydropteroyltriglutamate--homocysteine methyltransferase, putative, expressed
Os06g0163400	LOC_Os06g06790	-1.96434	7.11012e-09	PDIL1;5, PDIL1-5, PDIL 1-5, OsPDIL1-5	PROTEIN DISULFIDE ISOMERASE-LIKE 1;5, PROTEIN DISULFIDE ISOMERASE-LIKE 1-5, PDI-like protein 1-5	OsPDIL1-5 protein disulfide isomerase PDIL1-5, expressed
Os03g0747900	LOC_Os03g53660	-0.925692	7.12279e-09	OsMyoXIE, OsMyoXIE-1, OsMyoXIE-2, OsMyoXIE-3	Myosin XIE, Myosin class XI E	Myosin head domain containing protein, expressed
Os02g0115700	LOC_Os02g02400	-1.0241	7.12279e-09	CATA1, Cat A1*, OSCAT-A, Cat2, CatA1, CAT-A, OsCatA, OsCAT, CAT, catA, OSCATA, OsCATc, OsCATA, OsCAT1A, CAT1	CATALASE A, Catalase-2*, Catalase-Al (cDNA clone), Catalase isozyme A	catalase isozyme A, putative, expressed
Os07g0119400	LOC_Os07g02810	-1.49511	7.17952e-09	OsAAO3	ascorbate oxidase 3	L-ascorbate oxidase homolog precursor, putative, expressed
Os01g0264600	LOC_Os01g15990	-2.45176	7.18112e-09	0	0	expressed protein
Os12g0433700	LOC_Os12g24580	-1.30383	7.28526e-09	0	0	Lg106, putative, expressed
Os12g0577600	LOC_Os12g38850	-1.3155	7.46063e-09	0	0	DUF1336 domain containing protein, expressed
Os09g0338500	LOC_Os09g16920	-2.2967	7.46063e-09	0	0	desaturase/cytochrome b5 protein, putative, expressed
Os06g0308300	LOC_Os06g20370	-1.28486	7.50706e-09	0	0	microtubule associated protein, putative, expressed
Os01g0743200	LOC_Os01g53990	-1.55445	7.60411e-09	OsPME5	pectin methylesterase 5	pectinesterase, putative, expressed
Os02g0158500	LOC_Os02g06380	-1.26302	7.6661e-09	CDC3	cdc2 (cyclin-dependent kinase 2) -like gene	plant-specific domain TIGR01627 family protein, expressed
Os12g0510900	LOC_Os12g32620	-1.66515	7.69598e-09	0	0	OsWLIM1 - LIM domain protein, putative actin-binding protein and transcription factor, expressed
Os05g0119850	None	-1.13127	7.73509e-09	-	-	-
Os02g0744600	LOC_Os02g51060	-1.52148	8.33822e-09	OsCslA6, OsCSLA6	0	CSLA6 - cellulose synthase-like family A; mannan synthase, expressed
Os01g0757600	LOC_Os01g55280	-1.13408	8.5498e-09	0	0	expressed protein
Os06g0728800	LOC_Os06g51270	-1.47771	8.5498e-09	OsGSL6	Oryza sativa callose synthase 6, callose synthase 6	1,3-beta-glucan synthase component domain containing protein, expressed
Os12g0589000	LOC_Os12g39850	-2.83826	8.84412e-09	OsbHLH130, bHLH130, OsRSL9, RSL9	basic helix-loop-helix protein 130, ROOT HAIR DEFECTIVE-SIX LIKE 9	helix-loop-helix DNA-binding domain containing protein, expressed
Os10g0169200	LOC_Os10g08780	-2.47429	8.98093e-09	0	lipid transfer protein	expressed protein
Os02g0678400	LOC_Os02g45540	-1.14252	9.21946e-09	0	0	synthase, putative, expressed
Os03g0246500	LOC_Os03g14250	-0.757244	9.26537e-09	0	0	plant protein of unknown function DUF869 domain containing protein, expressed
Os11g0496500	LOC_Os11g30360	-1.0499	9.37033e-09	0	0	expressed protein
Os05g0567900	LOC_Os05g49280	-2.52114	9.52018e-09	OsGATA8, GATA8, OsGATA14, GATA14	GATA transcription factor 8, GATA factor 8	GATA zinc finger domain containing protein, expressed
Os01g0843800	LOC_Os01g62600	-1.51573	9.93343e-09	OsLAC6	laccase 6	laccase precursor protein, putative, expressed
Os07g0501800	LOC_Os07g31840	-1.50766	1.01124e-08	0	0	leucine-rich repeat family protein, putative, expressed
Os02g0732200	LOC_Os02g49950	-1.25749	1.01181e-08	OsPUB9	plant U-box-containing protein 9, U-box protein 9	spotted leaf 11, putative, expressed
Os01g0716200	LOC_Os01g51840	-0.957841	1.02095e-08	0	0	IQ calmodulin-binding motif family protein, putative, expressed
Os12g0127650	LOC_Os12g03410	-1.32652	1.02155e-08	0	0	expressed protein
Os09g0437400	LOC_Os09g26610	-1.80229	1.02183e-08	OsSAUR38	Small auxin-up RNA 38	OsSAUR38 - Auxin-responsive SAUR gene family member, expressed
Os03g0260432	None	-2.04768	1.03906e-08	-	-	-
Os02g0109100	LOC_Os02g01920	-0.994294	1.07503e-08	0	0	GHMP kinases ATP-binding protein, putative, expressed
Os06g0116200	LOC_Os06g02560	-1.21467	1.07806e-08	OsGRF5	growth-regulating factor5	growth-regulating factor, putative, expressed
Os10g0335000	LOC_Os10g18870	-2.232	1.07806e-08	0	0	dirigent, putative, expressed
Os10g0557600	LOC_Os10g40810	-2.59891	1.08722e-08	OsGATA7	GATA transcription factor 7, GATA factor 7	GATA zinc finger domain containing protein, expressed
Os02g0555700	LOC_Os02g35000	-1.25519	1.09282e-08	OsDjC19	DnaJ domain protein C19	chaperone protein dnaJ 10, putative, expressed
Os06g0334300	LOC_Os06g22810	-1.21571	1.09479e-08	OsCrRLK1L14	Catharanthus roseus receptor-like kinase1-like kinase 14	TKL_IRAK_CrRLK1L-1.14 - The CrRLK1L-1 subfamily has homology to the CrRLK1L homolog, expressed
Os03g0186900	LOC_Os03g08790	-1.30816	1.16526e-08	OsAP25, Radc1, AP25	aspartic protease 25, rice anther down-regulated by chilling 1	aspartic proteinase nepenthesin precursor, putative, expressed
Os01g0525800	None	-0.865946	1.1737e-08	-	-	-
Os01g0654100	LOC_Os01g46570	-1.34556	1.1792e-08	0	0	CTP synthase, putative, expressed
Os03g0264600	LOC_Os03g15790	-1.93419	1.18653e-08	0	0	ZOS3-08 - C2H2 zinc finger protein, expressed
Os04g0688200	LOC_Os04g59160	-2.57373	1.19043e-08	prx60, POX-1	class III peroxidase 60, peroxidase 1	peroxidase precursor, putative, expressed
Os04g0535200	LOC_Os04g45270	-1.11918	1.20226e-08	0	0	aspartyl protease family protein, putative, expressed
Os03g0368300	LOC_Os03g25300	-2.61031	1.21445e-08	prx43, OsPRX43	class III peroxidase 43	peroxidase precursor, putative, expressed
Os12g0541700	LOC_Os12g35670	-2.16132	1.21604e-08	OsRALF-37, OsRALF37, RALF-37	Rapid alkalization factor 37	RALFL4 - Rapid ALkalinization Factor RALF family protein precursor, expressed
Os03g0224300	LOC_Os03g12360	-0.756017	1.22277e-08	OsTPS4	0	trehalose-6-phosphate synthase, putative, expressed
Os12g0641400	LOC_Os12g44380	-0.643302	1.22301e-08	OsSUT2(t), SUT2M, OsSUT2, OsSUT2M, OsSUT5	sucrose transporter2(t), Sucrose transport protein 2, Sucrose permease 2 ; Sucrose-proton symporter 2, Sucrose transporter 2, Sucrose transporter-2, SUC4-like protein, sucrose transporter 2M	sucrose transporter, putativ, expressed
Os05g0543400	LOC_Os05g46580	-1.37151	1.23988e-08	OsFPPS2, FPPS2	farnesyl diphosphate synthase 2	polyprenyl synthetase, putative, expressed
Os07g0573900	LOC_Os07g38630	-1.00438	1.24466e-08	OsAGP27	Arabinogalactan protein 27	expressed protein
Os09g0443700	LOC_Os09g27160	-2.43967	1.27495e-08	OsaBG4, OsBG4	big grain4, big grain 4	expressed protein
Os09g0494200	LOC_Os09g32080	-1.31488	1.28361e-08	OsCTL1	brittle culm15, BRITTLE CULM15, brittle, culm-15, chitinase-like1, chitinase-like 1	CHIT13 - Chitinase family protein precursor, expressed
Os08g0179000	LOC_Os08g08140	-1.35083	1.303e-08	0	0	receptor-like kinase, putative, expressed
Os04g0504500	LOC_Os04g42570	-2.27289	1.30806e-08	OsPLT4, AP2/EREBP#037, AP2/EREBP37, BBM4, OsBBM4	Plethora 4, APETALA2/ethylene-responsive element binding protein 37, BABY BOOM4, BABY BOOM 4	AP2/EREBP transcription factor BABY BOOM, putative, expressed
Os05g0113400	LOC_Os05g02250	-1.20377	1.33423e-08	OsADF7	actin depolymerizing factor 7	expressed protein
Os01g0875500	LOC_Os01g65460	-1.19258	1.3356e-08	OsBgal4, OsBGal4	Beta-galactosidase 3, Lactase 3	beta-galactosidase precursor, putative, expressed
Os06g0681600	LOC_Os06g46799	-1.36343	1.33723e-08	prx89	class III peroxidase 89	peroxidase precursor, putative, expressed
Os03g0314750	None	-2.1798	1.35146e-08	-	-	-
Os05g0510600	LOC_Os05g43510	-1.40349	1.4636e-08	0	0	decarboxylase, putative, expressed
Os03g0713600	LOC_Os03g50560	-0.958332	1.48603e-08	0	0	RNA recognition motif containing protein, putative, expressed
Os05g0582400	LOC_Os05g50560	-1.02647	1.48816e-08	OsMPK9	mitogen-activated protein kinase 9	CGMC_MAPKCMGC_2.9 - CGMC includes CDA, MAPK, GSK3, and CLKC kinases, expressed
Os05g0339300	LOC_Os05g27350	-1.81504	1.55134e-08	0	0	expressed protein
Os11g0104400	LOC_Os11g01340	-2.59867	1.55134e-08	OsFAD3	w-3 fatty acid desaturase-3	omega-3 fatty acid desaturase, chloroplast precursor, putative, expressed
Os11g0497350	LOC_Os11g30430	-1.45952	1.55808e-08	0	0	expressed protein
Os10g0504600	LOC_Os10g36060	-1.40019	1.61259e-08	SIP24	myosin, SKIP interacting protein 24, SKIPa-interacting protein 24, SKIPa-interacting protein 24	protein transport protein-related, putative, expressed
Os02g0753400	LOC_Os02g51720	-1.8623	1.61449e-08	0	0	expressed protein
Os05g0466900	LOC_Os05g39080	-1.03559	1.6282e-08	0	0	protein kinase family protein, putative, expressed
Os11g0107000	LOC_Os11g01570	-1.05701	1.6282e-08	OsTBL2, TBL2, OsXOAT12	trichome birefringence-like 2, xylan O-acetyltransferase 12	PMR5, putative, expressed
Os10g0554001	LOC_Os10g40584	-1.79572	1.66949e-08	0	0	zinc finger family protein, putative, expressed
Os04g0512300	LOC_Os04g43290	-1.8437	1.69055e-08	0	0	ARPC2B, putative, expressed
Os05g0153300	LOC_Os05g06140	-2.22476	1.69055e-08	0	0	lipase, putative, expressed
Os12g0260500	LOC_Os12g16010	-1.25428	1.71033e-08	0	0	sex determination protein tasselseed-2, putative, expressed
Os01g0957100	LOC_Os01g72700	-1.51956	1.71508e-08	0	0	expressed protein
Os03g0442900	LOC_Os03g32790	-1.1362	1.72421e-08	0	0	expressed protein
Os02g0509600	LOC_Os02g30610	-2.38958	1.74111e-08	0	0	expressed protein
Os05g0535900	LOC_Os05g45930	-1.07515	1.74981e-08	0	0	IQ calmodulin-binding motif family protein, putative, expressed
Os03g0178400	LOC_Os03g08100	-1.21508	1.75701e-08	0	0	hydrolase, alpha/beta fold family protein, putative, expressed
Os06g0223800	LOC_Os06g11990	-1.03661	1.84932e-08	CSIL1, OsCSIL1	CSI-like 1, CELLULOSE SYNTHASE INTERACTING1-like 1	expressed protein
Os11g0442380	None	-0.739134	1.86666e-08	-	-	-
Os12g0581400	LOC_Os12g39170	-2.10273	1.88776e-08	OsSCP66	Serine carboxypeptidase 66	OsSCP66 - Putative Serine Carboxypeptidase homologue, expressed
Os01g0217500	LOC_Os01g11860	-1.81939	1.89342e-08	OsDJ-1A, DJ-1A	DJ-1/PfpI domain containing protein A, DJ-1 protein A	DJ-1 family protein, putative, expressed
Os04g0673700	LOC_Os04g57739	-1.09719	1.91749e-08	0	0	expressed protein
Os11g0157400	LOC_Os11g05880	-0.639377	1.96812e-08	OsEXO70A3, OsExo70A3, OrysaA3_Exo70	exocyst subunit EXO70 family protein A3	exo70 exocyst complex subunit, putative, expressed
Os03g0311600	LOC_Os03g19780	-1.64791	1.98166e-08	OsbHLH176, bHLH176	basic helix-loop-helix protein 176	expressed protein
Os05g0552600	LOC_Os05g47940	-2.59695	1.98166e-08	0	Extensin family protein	RCLEA8 - Root cap and Late embryogenesis related family protein precursor, expressed
Os10g0529300	LOC_Os10g38580	-1.47009	2.00527e-08	OsGSTU18, OsGSTU7, GSTU7	glutathione transferase U7	glutathione S-transferase, putative, expressed
Os11g0178800	LOC_Os11g07670	-1.13229	2.03213e-08	0	0	dirigent, putative, expressed
Os05g0108400	LOC_Os05g01790	-1.73653	2.03213e-08	0	0	expressed protein
Os03g0191100	LOC_Os03g09110	-0.857867	2.0432e-08	0	0	mitochondrial carrier protein, putative, expressed
Os04g0690100	LOC_Os04g59380	-1.43128	2.15887e-08	0	0	ZOS4-14 - C2H2 zinc finger protein, expressed
Os03g0825300	LOC_Os03g61010	-1.42057	2.22574e-08	OsRLCK119, OsBSK4, BSK4	Receptor-like Cytoplasmic Kinase 119, BR-signaling kinase 4, brassinosteroid-signaling kinase 4, brassinosteroid-SIGNALING KINASE 4	protein kinase family protein, putative, expressed
Os02g0653200	LOC_Os02g43660	-0.939049	2.28047e-08	OsUCL4	uclacyanin-like protein 4	plastocyanin-like domain containing protein, putative, expressed
Os06g0226950	LOC_Os06g12250	-1.49206	2.28396e-08	DSH1	dihydrosphingosine C4 hydroxylase 1	sphingolipid C4-hydroxylase SUR2, putative, expressed
Os01g0216500	LOC_Os01g11760	-2.38753	2.38363e-08	OsGELP10	GDSL esterase/lipase protein 10	GDSL-like lipase/acylhydrolase, putative, expressed
Os05g0526400	LOC_Os05g45050	-1.31706	2.50131e-08	0	0	reticulon domain containing protein, putative, expressed
Os04g0497200	LOC_Os04g41970	-1.40146	2.51488e-08	OsGLU3, OsGH9A2, GLU3, GH9A2	endo-1, 4-b-D-glucanase 3, glycoside hydrolase OsGH9A2, glycoside hydrolase 9A2	endoglucanase, putative, expressed
Os01g0901000	LOC_Os01g67500	-0.691496	2.52855e-08	OsPUB28	plant U-box-containing protein 28, U-box protein 28	armadillo/beta-catenin repeat family protein, putative, expressed
Os05g0525200	None	-2.61217	2.5333e-08	-	-	-
Os03g0277000	LOC_Os03g16900	-2.40417	2.5454e-08	OsGDI3	GDP dissociation inhibitor 3, GDP dissociation inhibitor3, GDP dissociation inhibitor protein OsGDI3	rab GDP dissociation inhibitor alpha, putative, expressed
Os04g0644100	LOC_Os04g55120	-2.06195	2.58874e-08	0	0	jp18, putative, expressed
Os03g0736300	LOC_Os03g52630	-0.823721	2.63764e-08	OsGH9A3	glycoside hydrolase OsGH9A3, glycoside hydrolase 9A3	endoglucanase, putative, expressed
Os01g0839900	LOC_Os01g62260	-1.08192	2.64434e-08	0	osmotin	thaumatin, putative, expressed
Os06g0691200	LOC_Os06g47600	-2.5207	2.68692e-08	0	0	thaumatin family domain containing protein, expressed
Os04g0691800	LOC_Os04g59520	-0.648473	2.69881e-08	0	0	anthranilate phosphoribosyltransferase, putative, expressed
Os12g0551200	LOC_Os12g36490	-2.29555	2.70917e-08	0	0	expressed protein
Os03g0386800	LOC_Os03g26930	-1.10994	2.7221e-08	OsSCP13	Serine carboxypeptidase 13	OsSCP13 - Putative Serine Carboxypeptidase homologue, expressed
Os07g0481100	LOC_Os07g29780	-1.90636	2.75832e-08	Os RopGEF11, OsRopGEF11, RopGEF11, Os RopGEF12, OsRopGEF12, RopGEF12, OsRopGEF11/12	GEF for ROP 11, guanine nucleotide exchange factor for Rop 11, Rop-specific GEF11, Rop-specific guanine nucleotide exchange factor 11, GEF for ROP 12, guanine nucleotide exchange factor for Rop 12, Rop-specific GEF12, Rop-specific guanine nucleotide exchange factor 12	ATROPGEF7/ROPGEF7, putative, expressed
Os04g0408600	LOC_Os04g33450	-1.1681	2.77941e-08	0	0	expressed protein
Os02g0552000	LOC_Os02g34690	-1.36838	2.77941e-08	0	0	transmembrane 9 superfamily member, putative, expressed
Os12g0485600	LOC_Os12g30040	-2.01944	2.79297e-08	OsLHT4A, LHT4A, OsLHT6, LHT6	lysine-histidine-like transporter 4A, lysine and histidine transporter 6	transmembrane amino acid transporter protein, putative, expressed
Os03g0269900	LOC_Os03g16334	-1.05507	2.84639e-08	0	0	fringe-related protein, putative, expressed
Os04g0456200	LOC_Os04g38360	-2.55776	2.90834e-08	0	0	wound/stress protein, putative, expressed
Os06g0652600	LOC_Os06g44280	-2.57709	2.92205e-08	0	0	retrotransposon protein, putative, Ty3-gypsy subclass, expressed
Os02g0700300	LOC_Os02g47190	-1.28168	2.94694e-08	0	0	MYB family transcription factor, putative, expressed
Os05g0389600	LOC_Os05g32350	-1.50647	3.01136e-08	OsRFP	RING finger protein	zinc finger, C3HC4 type domain containing protein, expressed
Os03g0161100	LOC_Os03g06510	-2.14781	3.07062e-08	0	0	KIP1, putative, expressed
Os07g0674150	None	-1.12118	3.15062e-08	-	-	-
Os04g0401000	LOC_Os04g32850	-2.10421	3.16877e-08	pi21, rMg40	Pyricularia oryzae resistance-21 (field resistance), Pyricularia oryzae resistance-21, Magnaporthe grisea resistance-21 (field resistance), Magnaporthe grisea resistance-21.	basic proline-rich protein, putative, expressed
Os11g0614400	LOC_Os11g39990	-1.49321	3.22109e-08	OspPLAIItheta, pPLAIItheta	Patatin-related phospholipase A II theta	patatin, putative, expressed
Os01g0211800	LOC_Os01g11350	-2.3375	3.29434e-08	OsbZIP02, OsbZIP2, OsSTA8	b-ZIP transcription factor 02	bZIP transcription factor domain containing protein, expressed
Os06g0218600	LOC_Os06g11490	-1.51281	3.29608e-08	OsUCL16	uclacyanin-like protein 16	plastocyanin-like domain containing protein, putative, expressed
Os06g0488050	LOC_Os06g29340	-2.10757	3.42732e-08	0	Extensin family protein	retrotransposon protein, putative, unclassified, expressed
Os09g0315700	LOC_Os09g14670	-0.822583	3.43347e-08	Osppc2b, ppc2b	phosphoenolpyruvate carboxylase 2b, PEPCase 2b	phosphoenolpyruvate carboxylase, putative, expressed
Os08g0409500	LOC_Os08g31660	-1.16859	3.46669e-08	OsVQ33	VQ motif-containing protein 33	VQ domain containing protein, putative, expressed
Os05g0498500	LOC_Os05g41910	-0.977768	3.50125e-08	0	0	expressed protein
Os09g0557500	LOC_Os09g38510	-1.05758	3.52968e-08	OsPUP5	purine permease 5, PUP-type cytokinin transporter 5	purine permease, putative, expressed
Os05g0217800	LOC_Os05g12640	-2.36845	3.55601e-08	OsBURP02, OsBURP2	BURP domain-containing protein 2	BURP domain containing protein, expressed
Os06g0637500	LOC_Os06g43090	-0.810807	3.56493e-08	R2R3-MYB, OsMYB102, MYB102	Myb transcription factor 102	MYB transcription factor TaMYB1, putative, expressed
Os03g0793600	LOC_Os03g57950	-1.75832	3.62524e-08	0	0	type I inositol-1,4,5-trisphosphate 5-phosphatase, putative, expressed
Os02g0299200	LOC_Os02g19640	-1.47163	3.64201e-08	0	0	IQ calmodulin-binding motif family protein, putative, expressed
Os01g0282800	LOC_Os01g18050	-1.27766	3.64897e-08	OsTUB1, TUBB1, OSTB-34	beta tubulin 1, Tubulin beta-1 chain, Beta-1-tubulin	tubulin/FtsZ domain containing protein, putative, expressed
Os03g0837100	LOC_Os03g62090	-1.01043	3.66351e-08	OsCesA5, OsCESA5, OS_CESA05	Cellulose synthase A catalytic subunit 5 [UDP-forming], Cellulose synthase A catalytic subunit 5	CESA5 - cellulose synthase, expressed
Os03g0761500	LOC_Os03g55350	-1.17633	3.71319e-08	OsSub31, SUB31	Subtilisin 31, SUBTILISIN 31	OsSub31 - Putative Subtilisin homologue, expressed
Os02g0330200	LOC_Os02g22480	-1.06909	3.79619e-08	OsXAT2	xylan arabinosyltransferase2	glycosyltransferase, putative, expressed
Os09g0507600	LOC_Os09g32968	-1.36872	3.79619e-08	0	0	emp24/gp25L/p24 family protein, putative, expressed
Os01g0320400	LOC_Os01g21740	-2.613	3.79619e-08	0	0	expressed protein
Os05g0215000	LOC_Os05g12400	-2.52186	3.88167e-08	OsBURP01, OsBURP1	BURP domain-containing protein 1	BURP domain containing protein, expressed
Os02g0653400	LOC_Os02g43670	-1.1703	4.00498e-08	0	0	transferase family protein, putative, expressed
Os04g0589400	None	-2.18557	4.09729e-08	-	-	-
Os08g0509400	LOC_Os08g39870	-1.27121	4.17314e-08	Os8bglu28, OsBGlu28	beta-glucosidase 28	Os8bglu28 - beta-glucosidase homologue, similar to Os4bglu12 exoglucanase, expressed
Os06g0253600	LOC_Os06g14280	-1.17593	4.17344e-08	0	0	cysteine-rich repeat secretory protein precursor, putative, expressed
Os02g0753300	LOC_Os02g51710	-0.841403	4.48582e-08	0	0	wound/stress protein, putative, expressed
Os03g0792800	LOC_Os03g57880	-1.59118	4.48582e-08	0	0	glucan endo-1,3-beta-glucosidase precursor, putative, expressed
Os03g0210500	LOC_Os03g11210	-1.95695	4.67639e-08	0	0	DUF538 domain containing protein, putative, expressed
Os01g0249700	LOC_Os01g14700	-2.30001	4.67639e-08	0	0	expressed protein
Os05g0458300	LOC_Os05g38390	-1.69527	4.79973e-08	OsLAC13	laccase 13	laccase precursor protein, putative, expressed
Os02g0116800	LOC_Os02g02500	-1.23578	4.80185e-08	OsREM6.1	Remorin 6.1, remorin group 6 member 1	remorin family protein, putative, expressed
Os12g0182100	LOC_Os12g08160	-1.48105	4.81046e-08	0	0	expressed protein
Os04g0517000	LOC_Os04g43670	-2.08374	4.85912e-08	0	0	expressed protein
Os05g0336000	None	-0.934483	4.87948e-08	-	-	-
Os01g0823100	LOC_Os01g60770	-1.35588	4.8934e-08	OsEXP2, OsEXP2(Os-EXP2), Os-EXP2, EXPA2, OsEXPA2, OsaEXPa1.23, RiExB, RiExC, Os-EXPA2	Rice expansin-2, Expansin-A2, Alpha-expansin-2	expansin precursor, putative, expressed
Os11g0678200	LOC_Os11g45290	-2.11081	4.92305e-08	0	0	retrotransposon protein, putative, unclassified, expressed
Os02g0538700	LOC_Os02g33550	-1.21658	4.97961e-08	0	0	harpin-induced protein 1 domain containing protein, expressed
Os06g0531900	LOC_Os06g34120	-2.13979	4.98799e-08	OsGELP85	GDSL esterase/lipase protein 85	GDSL-like lipase/acylhydrolase, putative, expressed
Os12g0626400	LOC_Os12g43130	-0.809103	5.10316e-08	PSY2, OsPSY2	phytoene synthase 2	phytoene synthase, chloroplast precursor, putative, expressed
Os06g0725700	LOC_Os06g51000	-2.54363	5.12496e-08	0	0	carrier, putative, expressed
Os06g0505700	LOC_Os06g30920	-1.03212	5.13105e-08	OsAGP26	Arabinogalactan protein 26	expressed protein
Os04g0110200	LOC_Os04g01960	-1.14141	5.16422e-08	0	0	expressed protein
Os03g0754500	LOC_Os03g54750	-1.12122	5.32104e-08	OsBC1L3	BRITTLE CULM1-like 3	COBRA-like 3 protein precursor, putative, expressed
Os04g0662200	LOC_Os04g56680	-2.05072	5.36041e-08	OsSAUR22	Small auxin-up RNA 22	OsSAUR22 - Auxin-responsive SAUR gene family member, expressed
Os02g0675700	LOC_Os02g45310	-2.12573	5.37171e-08	0	0	dehydration response related protein, putative, expressed
Os03g0858600	LOC_Os03g64130	-1.10913	5.37791e-08	0	0	avr9/Cf-9 rapidly elicited protein, putative, expressed
Os03g0170701	None	-1.69922	5.5493e-08	-	-	-
Os02g0454300	LOC_Os02g25680	-1.61184	5.58094e-08	0	0	expressed protein
Os03g0770900	LOC_Os03g56070	-1.87827	5.60202e-08	0	0	expressed protein
Os03g0288900	LOC_Os03g17960	-1.43545	5.6064e-08	0	0	expressed protein
Os01g0860900	LOC_Os01g64180	-2.59121	5.65095e-08	0	0	expressed protein
Os04g0594100	LOC_Os04g50770	-0.940983	5.67869e-08	OsMYB58/63, OsMYB58, OsMYB63, MYB58/63, MYB58, MYB63	myb transcription factor 58/63, transcription factor MYB58/63	MYB family transcription factor, putative, expressed
Os02g0256100	LOC_Os02g15690	-1.82194	5.71723e-08	OsPGL23, PGL23	Polygalacturonases-Like 23, PG-like 23	polygalacturonase, putative, expressed
Os05g0279850	None	-3.3561	5.97184e-08	-	-	-
Os06g0677000	LOC_Os06g46350	-1.33689	5.97225e-08	dep3, OspPLAIIIdelta, pPLAIIIdelta	dense and erect panicle 3, Patatin-related phospholipase A III delta	PLA IIIA/PLP7, putative, expressed
Os08g0237800	LOC_Os08g13980	-3.31784	6.04128e-08	OsXTH8, OsSTA207	Xyloglucan endotransglycosylase/hydrolase, xyloglucan endotransglucosylase 8	glycosyl hydrolases family 16, putative, expressed
Os09g0491532	LOC_Os09g31438	-2.21175	6.09853e-08	OsSPL17	Squamosa promoter-binding-like protein 17	OsSPL17 - SBP-box gene family member, expressed
Os08g0505200	LOC_Os08g39490	-0.959975	6.14192e-08	0	0	expressed protein
Os09g0114500	LOC_Os09g02650	-0.727859	6.30038e-08	bc12, gdd, GDD1, BC12/GDD1, OsGDD1, OsBC12/GDD1, OsBC12	Gibberellin-deficient dwarf 1, gibberellin-deficient dwarf1, kinesin-4 protein BRITTLE CULM12, kinesin-like protein BRITTLE CULM12, OsKinesin-4	kinesin motor domain containing protein, putative, expressed
Os04g0627400	LOC_Os04g53580	-1.05082	6.35369e-08	0	0	P21-Rho-binding domain containing protein, putative, expressed
Os01g0646300	LOC_Os01g45860	-0.920072	6.37489e-08	OsSLRL1, OsGAI, OsSLRL, OsGRAS-1, OsGRAS1, GAI, SLRL, GRAS-1, GRAS1	SLR1-like1, GRAS protein 1	GRAS family transcription factor domain containing protein, expressed
Os08g0544800	LOC_Os08g43160	-0.867621	6.44735e-08	PCF2, OsPCF2	PROLIFERATING CELL FACTOR 2, PROMOTER BINDING FACTOR2	TCP family transcription factor, putative, expressed
Os01g0257100	LOC_Os01g15320	-0.924542	6.52157e-08	OsRALF-5, OsRALF5, RALF-5	Rapid alkalization factor 5	RALFL9 - Rapid ALkalinization Factor RALF family protein precursor, expressed
Os09g0516700	LOC_Os09g34110	-0.730524	6.53535e-08	0	0	expressed protein
Os03g0700400	LOC_Os03g49350	-0.702359	6.64722e-08	Lox3*, lox3(t), LOX-3, Lox3, OsLOX4, LOX4	Lipoxygenase3, Lipoxygenase 3, Lipoxygenase-3, Putative lipoxygenase 3, Lipoxygenase 4	lipozygenase protein, putative, expressed
Os08g0524400	LOC_Os08g41290	-1.35508	6.64722e-08	0	0	AIR12, putative, expressed
Os09g0479200	LOC_Os09g30190	-1.21664	6.72725e-08	OsRLCK275	Receptor-like Cytoplasmic Kinase 275	receptor-like protein kinase 2 precursor, putative, expressed
Os08g0441500	LOC_Os08g34280	-0.707982	6.82158e-08	OS-CCR, OsCCR, CCR, OsCCR20, OsCCR14, CCR14	cinnamoyl-CoA reductase, cinnamoyl CoA reductase 20	cinnamoyl-CoA reductase, putative, expressed
Os01g0652800	LOC_Os01g46400	-1.00051	6.82158e-08	OsTBL57, TBL57	trichome birefringence-like 57	expressed protein
Os12g0210000	LOC_Os12g10710	-1.41613	6.89735e-08	-	-	-
Os03g0145050	None	-2.58512	7.05007e-08	-	-	-
Os08g0421800	LOC_Os08g32600	-1.64502	7.09732e-08	0	0	STE_MEKK_ste11_MAP3K.21 - STE kinases include homologs to sterile 7, sterile 11 and sterile 20 from yeast, expressed
Os06g0725550	None	-2.56558	7.1501e-08	-	-	-
Os01g0226300	LOC_Os01g12650	-1.40603	7.18086e-08	0	0	reticulon domain containing protein, putative, expressed
Os12g0554800	LOC_Os12g36810	-1.72226	7.26351e-08	OsPGL33, PGL33	Polygalacturonases-Like 33, PG-like 33	polygalacturonase, putative, expressed
Os03g0802900	LOC_Os03g58830	-1.36603	7.33277e-08	OsbHLH089, bHLH089, bHLH89	basic helix-loop-helix protein 089	BEE 1, putative, expressed
Os03g0395100	LOC_Os03g27780	-1.34027	7.44928e-08	OsPP53	Protein phosphatase 53	protein phosphotase protein, putative, expressed
Os09g0497700	LOC_Os09g32250	-1.2624	7.48784e-08	OsATG16	autophagy 16	DNA repair ATPase-related, putative, expressed
Os03g0258900	LOC_Os03g15320	-2.106	7.53829e-08	0	0	glyoxal oxidase-related, putative, expressed
Os08g0290700	LOC_Os08g19420	-1.68491	7.58381e-08	0	0	O-methyltransferase, putative, expressed
Os06g0544100	LOC_Os06g35200	-0.718402	7.66255e-08	0	0	receptor-like kinase, putative, expressed
Os07g0557700	LOC_Os07g37156	-1.25471	7.71481e-08	0	0	expressed protein
Os07g0182400	LOC_Os07g08460	-0.712965	7.73821e-08	OsIAA24	Aux/IAA protein 24	OsIAA24 - Auxin-responsive Aux/IAA gene family member, expressed
Os12g0601000	LOC_Os12g40860	-1.61605	7.73969e-08	Os_F0685	0	Leucine Rich Repeat family protein, expressed
Os06g0654300	LOC_Os06g44410	-1.28574	7.76016e-08	OsHK1, OHK1	histidine kinase 1	histidine kinase, putative, expressed
Os08g0434500	LOC_Os08g33740	-2.00587	7.84451e-08	OsCslA11, OsCSLA11	0	CSLA11 - cellulose synthase-like family A, expressed
Os09g0482780	LOC_Os09g30486	-2.11449	7.86862e-08	OsFLA27	fasciclin-like AGP 27, fasciclin-like arabinogalactan protein 27	fasciclin domain containing protein, expressed
Os05g0444300	LOC_Os05g37200	-0.599744	8.01897e-08	0	0	solute carrier family 35 member F2, putative, expressed
Os06g0695500	LOC_Os06g48030	-0.737132	8.04835e-08	prx90	class III peroxidase 90	peroxidase precursor, putative, expressed
Os03g0305950	None	-1.41779	8.24677e-08	-	-	-
Os03g0192600	LOC_Os03g09230	-1.12664	8.31454e-08	OsLTPG3, OsLTPg3	GPI-anchored non-specific lipid transfer protein 3, type G nsLTP 3, type G non-specific lipid transfer protein 3	LTPL69 - Protease inhibitor/seed storage/LTP family protein precursor, expressed
Os08g0506400	LOC_Os08g39590	-1.83589	8.32868e-08	OsRLCK257	Receptor-like Cytoplasmic Kinase 257	inactive receptor kinase At2g26730 precursor, putative, expressed
Os03g0135700	LOC_Os03g04310	-1.21719	8.35703e-08	OsRAI1, RAI1, OsbHLH003, bHLH003, bHLH3	Rac Immunity1, Rac Immunity 1, basic helix-loop-helix protein 003	BHLH transcription factor, putative, expressed
Os12g0619000	LOC_Os12g42430	-0.894904	8.36413e-08	0	0	IQ calmodulin-binding motif domain containing protein, expressed
Os05g0582100	LOC_Os05g50510	-0.810141	8.36893e-08	0	0	CAS1 domain-containing protein 1 precursor, putative, expressed
Os12g0484900	LOC_Os12g29980	-1.73975	8.37025e-08	OsGRF7, OsGRF7	growth-regulating factor7, growth-regulating factor7	growth regulating factor protein, putative, expressed
Os12g0106300	LOC_Os12g01560	-0.898379	8.37511e-08	OsTBL1, TBL1, OsXOAT13	trichome birefringence-like 1, xylan O-acetyltransferase 13	PMR5, putative, expressed
Os12g0583500	LOC_Os12g39380	-1.16693	8.38743e-08	0	0	BTBN24 - Bric-a-Brac, Tramtrack, Broad Complex BTB domain with non-phototropic hypocotyl 3 NPH3 domain, expressed
Os08g0434100	LOC_Os08g33710	-0.754766	8.42633e-08	OsRNS3	RNase 3	ribonuclease T2 family domain containing protein, expressed
Os01g0848200	LOC_Os01g62900	-1.55759	8.46428e-08	P5CS2, OsP5CS2, OsALDH18B2, ALDH18B2	pyrroline-5-carboxylate synthetase 2, proline carboxylate synthase 2, Aldehyde dehydrogenase 18B2	amino acid kinase, putative, expressed
Os06g0163300	LOC_Os06g06780	-0.903814	8.47335e-08	0	0	harpin-induced protein, putative, expressed
Os06g0152550	None	-0.792719	8.51439e-08	-	-	-
Os03g0188500	None	-1.57835	8.76583e-08	-	-	-
Os03g0759600	LOC_Os03g55210	-2.04896	8.84795e-08	OsCrRLK1L1	Catharanthus roseus receptor-like kinase1-like kinase 1	TKL_IRAK_CrRLK1L-1.1 - The CrRLK1L-1 subfamily has homology to the CrRLK1L homolog, expressed
Os10g0522601	LOC_Os10g37850	-1.01299	8.87973e-08	0	0	armadillo, putative, expressed
Os11g0539200	LOC_Os11g33270	-1.57394	8.93451e-08	OsXTH2, XTR1, OsXTR1	xyloglucan endotransglucosylase/hydrolase, xyloglucan endotransglucosylase 2, XET-related gene 1	glycosyl hydrolases family 16, putative, expressed
Os11g0244300	LOC_Os11g13990	-1.38672	9.02831e-08	0	0	AAA-type ATPase family protein, putative, expressed
Os05g0199100	LOC_Os05g11010	-1.27921	9.09516e-08	0	0	harpin-induced protein 1 domain containing protein, expressed
Os08g0493800	LOC_Os08g38560	-0.863847	9.15254e-08	OsRLCK256	Receptor-like Cytoplasmic Kinase 256	receptor-like protein kinase 2 precursor, putative, expressed
Os03g0780800	LOC_Os03g56820	-2.34211	9.27984e-08	Os-FAH2, OsFAH2	fatty acid 2-hydroxylase 2	fatty acid hydroxylase, putative, expressed
Os11g0635300	LOC_Os11g41680	-1.23307	9.29046e-08	0	0	cytochrome P450, putative, expressed
Os02g0111800	LOC_Os02g02140	-2.3191	9.294e-08	OsCLVATA, CLVATA	0	receptor protein kinase CLAVATA1 precursor, putative, expressed
Os04g0495400	LOC_Os04g41810	-2.27218	9.30123e-08	0	0	expressed protein
Os01g0110500	LOC_Os01g02040	-0.655595	9.37782e-08	0	Extensin family protein	retrotransposon protein, putative, unclassified, expressed
Os03g0713100	LOC_Os03g50520	-1.16862	9.40954e-08	0	0	dynamin family protein, putative, expressed
Os01g0190500	LOC_Os01g09470	-2.04584	9.86808e-08	0	0	IQ calmodulin-binding motif family protein, expressed
Os03g0300000	LOC_Os03g18820	-1.21116	9.97599e-08	OsXXT1, SRH2	xyloglucan 6-xylosytransferase 1, short root hair2	glycosyltransferase, putative, expressed
Os07g0101500	LOC_Os07g01150	-1.01793	9.99266e-08	OsGL1-8, GL1-8	Glossy1-homologous gene 8	fatty acid hydroxylase, putative, expressed
Os10g0185400	LOC_Os10g10620	-0.874069	1.02312e-07	0	0	invertase/pectin methylesterase inhibitor family protein, putative, expressed
Os07g0604800	LOC_Os07g41360	-1.74537	1.02549e-07	OsUAM3	UDP-Arabinopyranose Mutase 3	alpha-1,4-glucan-protein synthase, putative, expressed
Os02g0557800	LOC_Os02g35180	-0.865359	1.03674e-07	rr2, Osrr2, OsRR2, Rra10, OsRRA10	A-TYPE response regulator 2, Type A response regulator 2, A-type RR 10	OsRR2 type-A response regulator, expressed
Os01g0831900	LOC_Os01g61550	-2.11135	1.05784e-07	OsAMT2;3, AMT2;3, OsAMT2.3	Ammonium transporter 2 member 3, AMMONIUM TRANSPORTER 2;3	ammonium transporter protein, putative, expressed
Os01g0897300	LOC_Os01g67190	-1.04413	1.07776e-07	OsRNS6	RNase 6	ribonuclease T2 family domain containing protein, expressed
Os05g0286100	LOC_Os05g20930	-1.15028	1.07899e-07	0	0	ZOS5-07 - C2H2 zinc finger protein, expressed
Os05g0390000	LOC_Os05g32380	-0.684811	1.0938e-07	0	0	phospholipase, putative, expressed
Os08g0431300	LOC_Os08g33440	-0.936195	1.11895e-07	0	0	2-oxo acid dehydrogenases acyltransferase domain containing protein, expressed
Os04g0589800	LOC_Os04g49980	-1.66414	1.12359e-07	OsLEA1	late embryogenesis abundant protein 1	late embryogenesis abundant group 1, putative, expressed
Os02g0617800	None	-0.844658	1.12554e-07	-	-	-
Os08g0116900	LOC_Os08g02370	-0.757945	1.12636e-07	0	0	galactosyltransferase family protein, putative, expressed
Os10g0376200	LOC_Os10g22980	-0.599633	1.16278e-07	0	0	leucine rich repeat domain containing protein, putative, expressed
Os02g0743400	LOC_Os02g50960	-0.77749	1.17607e-07	PIN1A, OsPIN1A, OsPIN1a, REH1, OsPIN1, OsPIN1b, REH1/OsPIN1	PIN PROTEIN 1A, the rice homolog of A. thaliana EIR1, PIN-FORMED 1b, PIN-formed 1, rice ethylene insensitive root 1	auxin efflux carrier component, putative, expressed
Os04g0561900	LOC_Os04g47400	-1.81498	1.25138e-07	RMP2	rice microspore-preferred 2	monocopper oxidase, putative, expressed
Os11g0119311	None	-1.22588	1.26936e-07	-	-	-
Os05g0178300	LOC_Os05g08554	-0.94743	1.27179e-07	OsCDT5	sativa DcCDT1 homologue 5, cadmium tolerance 5	expressed protein
Os03g0817900	LOC_Os03g60350	-0.863839	1.27332e-07	OsTBL5, TBL5, OsXOAT10	trichome birefringence-like 5, xylan O-acetyltransferase 10	leaf senescence related protein, putative, expressed
Os10g0113100	LOC_Os10g02380	-2.40071	1.29647e-07	-	-	-
Os03g0603600	LOC_Os03g40670	-1.13589	1.32945e-07	0	0	glycerophosphoryl diester phosphodiesterase family protein, putative, expressed
Os12g0124100	LOC_Os12g03080	-1.29184	1.37483e-07	0	0	rp3 protein, putative, expressed
Os10g0317900	LOC_Os10g16974	-1.06172	1.38421e-07	OsCYP75B4, OsC5'H, C5'H	Cytochrome P450 75B4	cytochrome P450, putative, expressed
Os06g0126500	LOC_Os06g03640	-1.61247	1.38689e-07	OsBAG3	Bcl-2-associated athanogene 3	BAG domain containing protein, expressed
Os02g0329800	LOC_Os02g22380	-0.884543	1.39448e-07	XAX1, OsXAX1	xylosyl arabinosyl substitution of xylan 1	glycosyltransferase protein, putative, expressed
Os04g0442300	LOC_Os04g36070	-1.47382	1.42118e-07	rr1, OsRR1, Rra9, OsRRA9	A-TYPE response regulator 1, Type A response regulator 1, A-type RR 9	OsRR1 type-A response regulator, expressed
Os01g0151700	LOC_Os01g05840	-1.94117	1.47696e-07	0	0	oxidoreductase, short chain dehydrogenase/reductase family domain containing family, expressed
Os03g0749100	LOC_Os03g53790	-2.1979	1.48296e-07	0	0	periplasmic beta-glucosidase precursor, putative, expressed
Os08g0468100	LOC_Os08g36480	-1.859	1.52887e-07	OsNR1, NR1, nia1, OsNIA1, NIA1	nitrate reductase apoenzyme 1, nitrate reductase 1, Nitrate reductase [NADH]1	nitrate reductase, putative, expressed
Os09g0252100	LOC_Os09g07830	-1.07065	1.55549e-07	0	0	acetyl-CoA acetyltransferase, cytosolic, putative, expressed
Os03g0626700	LOC_Os03g42830	-0.722716	1.56568e-07	0	0	MATE efflux family protein, putative, expressed
Os07g0655400	LOC_Os07g46170	-1.13723	1.56568e-07	OsRhmbd13, RHMBD13	Rhomboid 13, RHOMBOID 13	OsRhmbd13 - Putative Rhomboid homologue, expressed
Os05g0326600	LOC_Os05g26032	-2.55547	1.5741e-07	0	0	expressed protein
Os05g0393800	LOC_Os05g32720	-2.06454	1.58685e-07	OsSTA149, OsOSCA1.3, OsIOSCA1.3, OsDDP5, DDP5, OsDDP5.1	Hyperosmolality-gated calcium-permeable channel 1.3, DUF221 Domain containing Protein 5	early-responsive to dehydration protein-related, putative, expressed
Os07g0616200	LOC_Os07g42420	-1.40666	1.59669e-07	0	0	3-oxoacyl-synthase, putative, expressed
Os03g0841800	LOC_Os03g62500	-0.613646	1.6002e-07	GL3.3, OsSK41, SK41, OsGSK5, GSK5, qTGW3, TGW3, OsGSK5/OsSK41, OsSK41/OsGSK5	GSK3/SHAGGY-Like Kinase 41, QTL FOR THOUSAND GRAIN WEIGHT ON CHROMOSOME 3, GSK3-like Kinase 5, Glycogen Synthase Kinase-like 5, thousand grain weight 3	CGMC_GSK.5 - CGMC includes CDA, MAPK, GSK3, and CLKC kinases, expressed
Os04g0639100	LOC_Os04g54620	-2.49994	1.63398e-07	0	0	expressed protein
Os07g0466000	LOC_Os07g28250	-3.32756	1.63398e-07	0	0	lipase class 3 family protein, putative, expressed
Os11g0646300	LOC_Os11g42660	-3.07958	1.63689e-07	0	0	Leucine Rich Repeat family protein, expressed
Os01g0905200	LOC_Os01g67810	-1.33292	1.649e-07	OsEXO70FX15, OsExo70FX15, OrysaFX15_Exo70	exocyst subunit EXO70 family protein FX15	transposon protein, putative, unclassified, expressed
Os02g0549200	LOC_Os02g34430	-1.07848	1.67488e-07	OsRLCK73	Receptor-like Cytoplasmic Kinase 73	serine/threonine-protein kinase, putative, expressed
Os03g0823800	LOC_Os03g60880	-1.18415	1.69439e-07	0	0	nucleobase-ascorbate transporter, putative, expressed
Os03g0310000	LOC_Os03g19670	-3.06387	1.71626e-07	OsGELP46, OsGELP46a, OsGELP46b	GDSL esterase/lipase protein 46	GDSL-like lipase/acylhydrolase, putative, expressed
Os12g0640900	LOC_Os12g44340	-0.657855	1.71697e-07	0	0	ATMAP70 protein, putative, expressed
Os11g0678301	LOC_Os11g45295	-2.2841	1.71979e-07	0	0	retrotransposon protein, putative, unclassified, expressed
Os08g0498600	LOC_Os08g38920	-1.04239	1.72055e-07	ROMT-27, ROMT27	0	caffeoyl-CoA O-methyltransferase, putative, expressed
Os07g0633600	LOC_Os07g43990	-0.816389	1.72106e-07	0	0	expressed protein
Os08g0471800	LOC_Os08g36760	-1.4667	1.72106e-07	OsREM5.2	Remorin 5.2, remorin group 5 member 2	remorin C-terminal domain containing protein, putative, expressed
Os01g0133100	LOC_Os01g04160	-1.12661	1.72575e-07	0	0	expressed protein
Os01g0293501	None	-3.12969	1.72822e-07	-	-	-
Os03g0145900	LOC_Os03g05270	-0.68107	1.81164e-07	0	0	RING finger and CHY zinc finger domain-containing protein 1, putative, expressed
Os04g0465300	LOC_Os04g39110	-2.07507	1.83766e-07	OsGASR2, GASR2	GAST (GA-stimulated transcript) homolog 2, GAST homolog 2, GA-stimulated transcript homolog 2, GA-stimulated transcript-related gene 2	GASR4 - Gibberellin-regulated GASA/GAST/Snakin family protein precursor, expressed
Os04g0518100	LOC_Os04g43760	-0.647737	1.8507e-07	OsPAL02, PAL02, OsPAL5, PAL5, OsPAL2. PAL2	Phenylalanine ammonia-lyase 02	phenylalanine ammonia-lyase, putative, expressed
Os12g0150200	LOC_Os12g05440	-0.8585	1.85138e-07	OsCYP94C2b	Cytochrome P450 94C2b	cytochrome P450, putative, expressed
Os05g0478250	None	-2.18394	1.8703e-07	-	-	-
Os11g0111900	LOC_Os11g02070	-1.09827	1.89091e-07	0	0	BTB8 - Bric-a-Brac, Tramtrack, Broad Complex BTB domain, expressed
Os01g0243450	None	-0.681115	1.90245e-07	-	-	-
Os01g0824900	LOC_Os01g60940	-2.23277	1.90245e-07	0	0	expressed protein
Os03g0171300	LOC_Os03g07510	-1.78758	1.91744e-07	ILI6, OsILI6, PGL1, OsPGL1	Increased Leaf Inclination6, POSITIVE REGULATOR OF GRAIN LENGTH 1	expressed protein
Os06g0247900	LOC_Os06g13830	-1.50346	1.92343e-07	OsGH9B9	glycoside hydrolase OsGH9B9, glycoside hydrolase 9B9	endoglucanase, putative, expressed
Os10g0539600	LOC_Os10g39420	-0.706285	1.92603e-07	CDPK 1, CDPK1, CDPK23, OsCDPK23, OsCPK23	seed-specific protein kinase, "Calcium-dependent protein kinase, isoform 1", Calcium-dependent protein kinase isoform 1, calcium-dependent protein kinase 23	CAMK_CAMK_like.8 - CAMK includes calcium/calmodulin depedent protein kinases, expressed
Os01g0166700	LOC_Os01g07250	-0.953758	1.92603e-07	0	0	saposin-like type B, region 1 family protein, putative, expressed
Os08g0561600	LOC_Os08g44760	-0.704582	1.95515e-07	OsDSR6	DUF966-stress repressive gene 6	domain of unknown function DUF966 domain containing protein, expressed
Os01g0224100	LOC_Os01g12440	-1.27293	2.0385e-07	OsERF#053, OsERF053, OsERF53, AP2/EREBP#134, AP2/EREBP134	ethylene response factor 53, APETALA2/ethylene-responsive element binding protein 134	AP2 domain containing protein, expressed
Os01g0249050	None	-2.51235	2.06215e-07	-	-	-
Os09g0470500	LOC_Os09g29460	-0.766018	2.06429e-07	Oshox4, OsHox4	rice homeobox gene 4, Homeobox-leucine zipper protein HOX4, Homeodomain transcription factor HOX4, HD-ZIP protein HOX4, HOMEOBOX4	homeobox associated leucine zipper, putative, expressed
Os05g0503500	None	-2.36331	2.06429e-07	-	-	-
Os01g0834100	LOC_Os01g61760	-1.49471	2.21555e-07	SIP1, EIP5	SKIP interacting protein 1, SKIPa-interacting protein 1, SKIPa-interacting protein 1, EBR1-interacting protein 5	myosin heavy chain-related, putative, expressed
Os06g0153200	LOC_Os06g05980	-0.832623	2.24017e-07	0	0	transporter family protein, putative, expressed
Os02g0699700	LOC_Os02g47150	-1.35703	2.26415e-07	OsTOP2	topoisomerase II, type II topoisomerase, topoisomerase 2	DNA topoisomerase 2, putative, expressed
Os03g0256800	LOC_Os03g15180	-1.96761	2.30249e-07	0	0	PH domain containing protein, expressed
Os01g0259400	LOC_Os01g15480	-1.05192	2.43802e-07	0	0	EMB3013, putative, expressed
Os03g0287800	LOC_Os03g17850	-1.08357	2.43802e-07	OsGT43B	glycosyltransferase family GT43 member B	glycosyltransferase family 43 protein, putative, expressed
Os07g0503500	LOC_Os07g32020	-2.38169	2.44245e-07	OsUGT707A3	UDP-dependent glucosyltransferase 707A3, UDP-dependent glycosyltransferase 707A3	UDP-glucoronosyl and UDP-glucosyl transferase domain containing protein, expressed
Os08g0376500	LOC_Os08g28880	-2.45042	2.45053e-07	OspPLAIIgamma, pPLAIIgamma	Patatin-related phospholipase A II gamma	patatin, putative, expressed
Os01g0740350	None	-2.1741	2.46621e-07	-	-	-
Os01g0172800	LOC_Os01g07780	-0.606565	2.5884e-07	0	0	embryo-specific 3, putative, expressed
Os02g0655800	LOC_Os02g43870	-1.17722	2.59202e-07	0	0	inactive receptor kinase At2g26730 precursor, putative, expressed
Os04g0569900	LOC_Os04g48160	-0.840063	2.63544e-07	0	0	IQ calmodulin-binding motif family protein, putative, expressed
Os07g0166700	LOC_Os07g07230	-2.02853	2.68489e-07	0	0	protein kinase, putative, expressed
Os01g0842400	LOC_Os01g62480	-2.41118	2.6895e-07	Oslacc, lacc, OsLAC4	lactase, laccase 4	laccase precursor protein, putative, expressed
Os12g0616900	LOC_Os12g42230	-1.02741	2.69392e-07	0	0	transketolase, putative, expressed
Os07g0502900	LOC_Os07g31960	-1.30874	2.72173e-07	OsUGT707A4	UDP-dependent glycosyltransferase 707A4	UDP-glucoronosyl and UDP-glucosyl transferase domain containing protein, expressed
Os05g0499300	LOC_Os05g41990	-2.45498	2.75655e-07	Pox1(Px, Pe), PRX74, Px, Pe, Pox1, prx74	Peroxidase1, Peroxidase 1 precursor, Peroxidase 1, Peroxidase-1, class III peroxidase 74	peroxidase precursor, putative, expressed
Os03g0285300	LOC_Os03g17680	-0.722217	2.77065e-07	0	0	expressed protein
Os01g0174300	LOC_Os01g07910	-0.671472	2.8308e-07	0	0	NADH-cytochrome b5 reductase, putative, expressed
Os12g0147000	LOC_Os12g05200	-1.64453	2.87306e-07	0	0	DNA binding protein, putative, expressed
Os01g0243100	LOC_Os01g14090	-1.09875	2.87438e-07	0	0	kinesin motor domain containing protein, putative, expressed
Os04g0639000	LOC_Os04g54610	-2.23141	2.87847e-07	0	0	expressed protein
Os05g0426300	LOC_Os05g35190	-1.00897	2.89672e-07	OsTBL27, TBL27	trichome birefringence-like 27	powdery mildew resistant protein 5, putative, expressed
Os12g0167700	LOC_Os12g06980	-1.44263	2.91679e-07	0	0	SAP domain containing protein, expressed
Os02g0155000	None	-1.46994	2.92034e-07	-	-	-
Os08g0530801	None	-1.21965	2.93222e-07	-	-	-
Os08g0386700	LOC_Os08g29710	-0.705569	2.94377e-07	0	0	galactosyltransferase family protein, putative, expressed
Os01g0869500	LOC_Os01g64920	-0.716171	3.00429e-07	0	0	nuclear matrix protein 1, putative, expressed
Os01g0265100	LOC_Os01g16030	-2.08298	3.02764e-07	OsARFA1e, ARFA1e	ADP-ribosylation factor A1e	ADP-ribosylation factor, putative, expressed
Os07g0201500	LOC_Os07g10190	-1.17028	3.07234e-07	0	0	glucosyltransferase, putative, expressed
Os12g0104400	LOC_Os12g01370	-2.37593	3.1356e-07	0	0	fatty acid desaturase, putative, expressed
Os04g0450701	LOC_Os04g37770	-1.96788	3.1514e-07	OsAGP4	Arabinogalactan protein 4	transposon protein, putative, CACTA, En/Spm sub-class, expressed
Os01g0720300	LOC_Os01g52214	-0.817608	3.2767e-07	-	-	-
Os01g0694900	LOC_Os01g50010	-0.702991	3.30391e-07	0	0	clathrin assembly protein, putative, expressed
Os10g0533500	LOC_Os10g38940	-2.5386	3.32476e-07	OsBCH3, OsHYD2	beta-Carotene Hydroxylase 3, carotene beta-ring hydroxylase 2	fatty acid hydroxylase, putative, expressed
Os08g0537200	LOC_Os08g42490	-2.8327	3.32476e-07	0	0	DC1 domain containing protein, expressed
Os10g0358600	LOC_Os10g21460	-0.582824	3.37557e-07	0	0	expressed protein
Os02g0303500	LOC_Os02g20040	-1.96127	3.3903e-07	0	0	loricrin, putative, expressed
Os06g0679500	LOC_Os06g46570	-0.812508	3.3917e-07	0	0	galactosyltransferase, putative, expressed
Os04g0444800	LOC_Os04g36720	-1.4181	3.4351e-07	OsFRO7, FRO7, OsFRO1, FRO1	ferric reductase oxidase 7	ferric-chelate reductase, putative, expressed
Os05g0593900	LOC_Os05g51570	-1.07387	3.47856e-07	OsVPE4, VPE4, OsaLeg4, Leg4	vacuolar processing enzyme 4, legumain 4	vacuolar-processing enzyme precursor, putative, expressed
Os07g0424400	LOC_Os07g24190	-0.859559	3.51344e-07	OsCesA3, OsCESA3, OS_CESA03	Cellulose synthase A catalytic subunit 3 [UDP-forming], Cellulose synthase A catalytic subunit 3	CESA3 - cellulose synthase, expressed
Os02g0744682	None	-1.464	3.57077e-07	-	-	-
Os02g0721700	LOC_Os02g48980	-0.677801	3.58945e-07	0	0	GPI-anchored protein, putative, expressed
Os01g0679500	LOC_Os01g48740	-1.63172	3.6097e-07	0	0	aspartyl protease family protein, putative, expressed
Os01g0695100	LOC_Os01g50030	-1.35168	3.61558e-07	OsPEAMT1	Phosphoethanolamine N-Methyltransferase 1	CPuORF25 - conserved peptide uORF-containing transcript, expressed
Os04g0588700	LOC_Os04g49900	-0.823414	3.88173e-07	OsABCC7, OsMRP7	ABC transporter superfamily ABCC subgroup member 7, multidrug resistance-associated protein 7	ABC transporter family protein, putative, expressed
Os09g0426500	LOC_Os09g25810	-2.33581	3.88617e-07	OsUMAMIT14	Usually Multiple Acids Move In and out Transporter 14	nodulin, putative, expressed
Os08g0296600	LOC_Os08g19980	-1.15531	3.97307e-07	YR14, YR18, YR26	0	NBS-LRR disease resistance protein, putative, expressed
Os11g0552500	LOC_Os11g35080	-2.05736	3.99713e-07	0	0	expressed protein
Os08g0556900	LOC_Os08g44270	-1.10171	4.01845e-07	CP, OsSAG12-2, SAG12-2	Cys protease, cysteine protease, senescence-associated gene 12-2	vignain precursor, putative, expressed
Os07g0590700	LOC_Os07g40130	-1.92255	4.06347e-07	OsAGP13	Arabinogalactan protein 13	retrotransposon protein, putative, Ty3-gypsy subclass, expressed
Os02g0532500	LOC_Os02g32980	-1.12899	4.14813e-07	OsGLP2-4, OsGLP2-1, GLP2-1	Germin-like protein 2-4, german-like protein 2-1	Cupin domain containing protein, expressed
Os11g0599200	LOC_Os11g38650	-0.594231	4.24546e-07	0	0	UDP-glucoronosyl/UDP-glucosyl transferase, putative, expressed
Os05g0176800	LOC_Os05g08430	-2.45671	4.26986e-07	OsBOR4	Boron transporter 4	boron transporter protein, putative, expressed
Os03g0762900	LOC_Os03g55470	-1.20467	4.29832e-07	0	0	expressed protein
Os06g0711900	LOC_Os06g49770	-1.94224	4.30254e-07	OsLTPG24, OsLTPg24, OsLtpVIII.1, LTPG24, LTPg24, LtpVIII.1	GPI-anchored non-specific lipid transfer protein 24, type G nsLTP 24, type G non-specific lipid transfer protein 24	LTPL86 - Protease inhibitor/seed storage/LTP family protein precursor, expressed
Os06g0240800	LOC_Os06g13280	-2.0425	4.30658e-07	0	0	O-methyltransferase, putative, expressed
Os09g0526200	LOC_Os09g35760	-1.39327	4.30831e-07	Roc6(t), Roc6, GL2-6	Rice outmost cell -specific gene 6(t), Rice outermost cell-specific gene-6, Homeobox-leucine zipper protein ROC6, Homeodomain transcription factor ROC6, HD-ZIP protein ROC6, Protein RICE OUTERMOST CELL-SPECIFIC 6, GLABRA 2-like homeobox protein 6, Rice ooutmost cell-specific gene6	homeobox and START domains containing protein, putative, expressed
Os07g0531400	LOC_Os07g34710	-2.1994	4.34763e-07	prx104	class III peroxidase 104	peroxidase precursor, putative, expressed
Os03g0120400	LOC_Os03g02860	-0.661239	4.41676e-07	0	0	heavy metal-associated domain containing protein, expressed
Os06g0231050	LOC_Os06g12500	-1.71569	4.42928e-07	0	0	membrane associated DUF588 domain containing protein, putative, expressed
Os12g0158400	LOC_Os12g06160	-2.34958	4.43172e-07	OsOFP20, OsOFP31	OVATE family protein 20, ovate family protein 31, OVATE-domain containing protein 31	DUF623 domain containing protein, expressed
Os02g0696900	LOC_Os02g46940	-1.33431	4.52347e-07	OsKANADI1, OsKANADI2, KANADI1, KANADI2	0	MYB family transcription factor, putative, expressed
Os05g0585400	LOC_Os05g50800	-1.20443	4.5517e-07	0	0	expressed protein
[truncated: 2,112 more rows]

## Sheet: PPZ regulated DEGs
Table S1. ECS- and PPZ-differentially expressed genes
gene_id	MSU_id	PPZ vs. mock_l2fcshrink	adjusted p values (PPZ vs. mock_l2fcshrink)	Oryzabase Gene Symbol Synonym(s)	Oryzabase Gene Name Synonym(s)	MSU_annotation
Os03g0602300	LOC_Os03g40540	3.56627	2.02894e-74	brd1, OsDWARF, DWARF, OsBR6ox, BR6ox, CYP85A1, CYP85A4, OsDWF, CYP85A1/OsDWARF, OsBRD1, OsCYP85A1	brassinosteroid-dependent1, brassinosteroid-dependent 1, brassinosteroid-deficient dwarf1, brassinosteroid-deficient dwarf 1, Cytochrome P450 85A1, C6-oxidase, BR-6-oxidase, Dwarf protein, cytochrome P450 CYP85A4, brassinosteroid deficient1, BR-deficient dwarf1, BR-deficient dwarf 1	cytochrome P450, putative, expressed
Os01g0209800	LOC_Os01g11160	1.50049	1.88481e-35	OsCAT1	cationic amino acid transporter 1	amino acid permease family protein, putative, expressed
Os07g0638400	LOC_Os07g44440	2.42747	6.44996e-31	Os1-Cys Prx B, 1-Cys Prx B, Os1-CysPrxB, 1-CysPrxB	peroxiredoxin, 1 Cys-peroxiredoxin B	peroxiredoxin, putative, expressed
Os02g0232900	LOC_Os02g13870	3.16187	5.84762e-30	OsNIP1;1, NIP1-1, rMIP1, MIP1, OsNIP1.1, NIP1.1	Aquaporin NIP1-1, NOD26-like intrinsic protein 1-1, rice Mip 1, major intrinsic protein 1, Nodulin 26	aquaporin protein, putative, expressed
Os03g0184100	LOC_Os03g08580	1.88942	7.52492e-29	0	0	expressed protein
Os01g0971800	LOC_Os01g74020	1.67093	1.10757e-27	OsPCL1	PCL1 homolog	MYB family transcription factor, putative, expressed
Os01g0871900	LOC_Os01g65140	1.16761	1.10028e-26	0	0	peptide transporter PTR2, putative, expressed
Os02g0788800	LOC_Os02g54730	1.69592	2.81706e-25	OsATL9	amino acid transporter-like 9	transmembrane amino acid transporter protein, putative, expressed
Os06g0493100	LOC_Os06g29730	2.22619	4.22151e-24	bphi008a, BpHi008A, OsRALF-22, OsRALF22, RALF-22, RALF22	brown planthopper induced008a, Brown planthopper induced 008a, Rapid alkalization factor 22	RALFL28 - Rapid ALkalinization Factor RALF family protein precursor, expressed
Os12g0484600	LOC_Os12g29950	1.60208	4.51225e-23	0	0	nodulin, putative, expressed
Os01g0871800	LOC_Os01g65130	1.05217	8.21242e-23	0	0	peptide transporter, putative, expressed
Os11g0160400	LOC_Os11g06150	4.14564	1.7452e-22	0	0	basic proline-rich protein precursor, putative, expressed
Os01g0525350	None	3.33761	2.98977e-22	-	-	-
Os09g0400000	LOC_Os09g23540	1.13749	4.73647e-22	OsCAD8B	Cinnamyl alcohol dehydrogenase 8B	dehydrogenase, putative, expressed
Os03g0300400	LOC_Os03g18850	2.09738	6.08765e-22	JIOsPR10, OsPR10, PR10	jasmonate inducible pathogenesis-related class 10 protein	pathogenesis-related Bet v I family protein, putative, expressed
Os05g0405000	LOC_Os05g33570	1.32232	9.09718e-22	FLO4-4, flo4, flo4-2, flo4-3, ppdk, OsPPDK, PPDK1, CPDK1, PPDKB, OsPPDKB, cyOsPPDKB, OsPBDK, PBDK, osppdkb, PPD	floury endosperm4, floury endosperm 4, pyruvate orthophospate dikinase, "Pyruvate, phosphate dikinase 1, chloroplastic", "Pyruvate, orthophosphate dikinase 1", pyruvate orthophosphate dikinase, pyruvate orthophosphate dikinase B, cytosolic pyruvate orthophosphate dikinase, orthophosphate dikinase, Pyruvate phosphate dikinase	pyruvate, phosphate dikinase, chloroplast precursor, putative, expressed
Os04g0469800	LOC_Os04g39430	1.16952	1.22021e-21	d11(d8), dwf10, d8, D11/CYP724B1, d11, CYP724B1, GNS4, OsD11, PMM1, OsPMM1, PMM1/D11, NBG4, OsCPB1, CPB1, CPB1/D11	shinkaneaikoku or nohrin 28 dwarf, DWARF SHINKANEAIKOKU OR NOHRIN 28, OsDWARF11, dwarf-11, Cytochrome P450 724B1, Dwarf protein 11, cytochrome P450 CYP724B1, DWARF11, grain number and size on chromosome 4, Panicle Morphology Mutant 1, Notched Belly Grain 4, CLUSTERED PRIMARY BRANCH 1	cytochrome P450, putative, expressed
Os03g0760200	LOC_Os03g55240	1.81125	1.01069e-19	-	-	-
Os10g0517500	LOC_Os10g37340	1.37071	4.6281e-19	RRJ1	0	cystathionine gamma-synthase, putative, expressed
Os08g0389700	LOC_Os08g30020	1.78366	7.53817e-19	0	0	membrane protein, putative, expressed
Os04g0413500	LOC_Os04g33740	1.28057	1.41179e-18	gif1, CIN2, OsCIN2, OsGIF1	grain incomplete filling 1, "Beta-fructofuranosidase, insoluble isoenzyme 2", Sucrose hydrolase 2, Invertase 2, Cell wall beta-fructosidase 2, cell-wall invertase 2	glycosyl hydrolases, putative, expressed
Os03g0171900	LOC_Os03g07570	1.01199	2.44874e-18	0	0	aminotransferase, putative, expressed
Os06g0726200	LOC_Os06g51060	2.57288	3.97829e-18	Cht1*(Chi1), Ch16, Cht1, CHT-1, CH16, RC24, OsChia1a, OsChia1, Chi1, Cht1*, Chi-1, Cht-1, Cht1, RCC1, OsCht-1	Chitinase1, Chitinase 1, Pathogenesis related (PR)-3 chitinase 1, Class I chitinase a, Chitinase-1(class I)	CHIT8 - Chitinase family protein precursor, expressed
Os02g0730000	LOC_Os02g49720	1.80175	1.77577e-17	OsALDH2a, ALDH2a, Aldh2a, OsSTA73, OsALDH2B5, ALDH2B5	aldehyde dehydrogenase 2a, Aldehyde dehydrogenase 2B5	aldehyde dehydrogenase, putative, expressed
Os02g0483500	LOC_Os02g28170	1.91297	2.25024e-17	OsMaT-2	malonyltransferase 2, flavonol 3-O-glucoside malonyltransferase	transferase family protein, putative, expressed
Os01g0132000	LOC_Os01g04050	2.2225	2.47656e-17	IAI2	incompatible strain of P. avenae-induced gene 2	BBTI12 - Bowman-Birk type bran trypsin inhibitor precursor, expressed
Os12g0555500	LOC_Os12g36880	1.73392	2.56831e-17	PBZ1, OsPR10a, RPR10a, PR-10a, PR10a, PR10, OsPR10A, OsPR-10a, OsPR10, PR10/PBZ1, OsPBZ1, OsPR10a/PBZ1	Probenazole1, probezanole 1, probenazole-inducible 1, pathogenesis-related gene 10a, pathogenesis-related protein PR-10a, PR protein 10a, pathogenesis-related (PR) 10a, probenazole induced protein 1	pathogenesis-related Bet v I family protein, putative, expressed
Os05g0130100	LOC_Os05g03920	2.11139	3.86534e-17	0	0	TKL_IRAK_DUF26-lf.3 - DUF26 kinases have homology to DUF26 containing loci, expressed
Os04g0556500	LOC_Os04g46980	1.42913	3.91864e-17	OscZOGT1, cZOGT1	cis-zeatin O-glucosyltransferase 1, cZ-O-glucosyltransferase 1	cis-zeatin O-glucosyltransferase, putative, expressed
Os01g0719300	LOC_Os01g52130	1.59017	4.88822e-17	OsSultr3;6, OsSul3;6, OsSULTR3;6	sulphate transporter 3;6	sulfate transporter, putative, expressed
Os11g0112200	LOC_Os11g02100	2.34458	5.68748e-17	prx131	class III peroxidase 131	peroxidase precursor, putative, expressed
Os09g0442300	LOC_Os09g27030	0.741165	2.2272e-16	0	oryzain gamma	oryzain gamma chain precursor, putative, expressed
Os11g0484700	LOC_Os11g29420	4.39319	2.3329e-16	OsLTPd12, OsLtpVI.4	non-specific lipid transfer protein d12, lipid transfer protein d12, type D non-specific lipid transfer protein 12	LTPL30 - Protease inhibitor/seed storage/LTP family protein precursor, putative, expressed
Os01g0175100	LOC_Os01g07970	1.30094	4.06054e-16	0	0	expressed protein
Os07g0638100	LOC_Os07g44410	1.61317	6.84415e-16	0	0	WD40-like Beta Propeller Repeat family protein, expressed
Os04g0516600	LOC_Os04g43650	2.68134	1.52453e-15	0	0	L-allo-threonine aldolase, putative, expressed
Os08g0331800	LOC_Os08g24300	2.15273	2.01677e-15	0	0	expressed protein
Os09g0478100	LOC_Os09g30120	1.62333	3.16475e-15	OsCslE1, OsCSLE1	0	CSLE1 - cellulose synthase-like family E, expressed
Os01g0568800	LOC_Os01g38840	3.00472	5.63499e-15	OsRLCK37	Receptor-like Cytoplasmic Kinase 37	TKL_IRAK_DUF26-le.1 - DUF26 kinases have homology to DUF26 containing loci, expressed
Os03g0277700	LOC_Os03g16960	2.31195	5.977e-15	0	0	cysteine-rich repeat secretory protein 55 precursor, putative, expressed
Os07g0561800	LOC_Os07g37454	1.74872	1.17906e-14	0	0	urate anion exchanger, putative, expressed
Os10g0558700	LOC_Os10g40934	1.58574	1.98597e-14	OsODD11, ODD11, 2-ODD11, Os2-ODD11, 2ODD11, Os2ODD11	2-oxoglutarate-dependent dioxygenase 11	flavonol synthase/flavanone 3-hydroxylase, putative, expressed
Os02g0511400	LOC_Os02g30714	1.77762	2.31727e-14	0	0	dehydrogenase/reductase, putative, expressed
Os08g0562600	LOC_Os08g44850	0.594671	2.99208e-14	0	0	C2 domain containing protein, putative, expressed
Os01g0859100	LOC_Os01g63980	2.4033	3.40914e-14	0	0	ZOS1-17 - C2H2 zinc finger protein, expressed
Os08g0480000	LOC_Os08g37432	1.27519	6.81665e-14	0	0	MATE efflux family protein, putative, expressed
Os09g0400300	LOC_Os09g23550	1.00729	7.87671e-14	OsCAD8C, CAD8c	Cinnamyl alcohol dehydrogenase 8C	dehydrogenase, putative, expressed
Os01g0348900	LOC_Os01g24710	2.48239	3.33172e-13	salT*(sal1), SalT1*, sal1, Sal1, SALT, ML, SalT, OsSalT, OsJRL, JRL, Osl43, OsL43, OsMBL1, MBL1	salt tolerance, Salt tolerance-1, Salt stress-induced protein, Salt protein, Protein lectin-like, Protein mannose-binding lectin, 15 kda organ-specific salt-induced protein, Orysata, jacalin-related mannose-binding lectin, Mannose-Binding Lectin 1	jacalin-like lectin domain containing protein, expressed
Os10g0146901	None	1.4755	3.76084e-13	-	-	-
Os01g0369700	LOC_Os01g27210	0.999786	4.61708e-13	OsGSTF5, OsGST F5	Glutathione transferase I, Phi-class glutathione S-transferase F5, phi class GST F5	glutathione S-transferase, putative, expressed
Os07g0557100	LOC_Os07g37100	0.883277	4.74462e-13	0	0	nucleoside transporter, putative, expressed
Os07g0418500	LOC_Os07g23570	2.01796	5.11975e-13	OsCYP709C9	Cytochrome P450 709C9	cytochrome P450 72A1, putative, expressed
Os11g0147800	LOC_Os11g05050	0.944062	2.76548e-12	0	0	stem-specific protein TSJT1, putative, expressed
Os05g0212550	None	3.53444	3.16651e-12	-	-	-
Os10g0530900	LOC_Os10g38740	1.21678	4.90547e-12	OsGSTU50	glutathione transferase U50	glutathione S-transferase, putative, expressed
Os05g0212900	LOC_Os05g12210	3.61694	5.03946e-12	CHS, OsPKS06, OsPKS6, PKS06, PKS6	chalcone synthase, polyketide synthase 6	chalcone synthase, putative, expressed
Os08g0545200	LOC_Os08g43190	0.639511	6.32306e-12	OsDH1, DH1	dehydrogenase 1	dehydrogenase, putative, expressed
Os02g0811800	LOC_Os02g56700	2.97636	6.57149e-12	OsCCR10, CCR10	Dihydrofolate-4-reductase, Cinnamoyl-CoA reductase 10, OsCINNAMOYL-COENZYME A REDUCTASE10, CINNAMOYL-COENZYME A REDUCTASE 10	dehydrogenase, putative, expressed
Os05g0421600	LOC_Os05g34830	1.21087	1.1054e-11	ONAC088, ONAC88	NAC domain-containing protein 088, NAC domain-containing protein 88	No apical meristem protein, putative, expressed
Os07g0429700	LOC_Os07g24830	1.41588	1.30455e-11	0	thionin like peptide	thionin-like peptide, putative, expressed
Os06g0215900	LOC_Os06g11240	1.14378	1.33377e-11	OsOPR4, OsOPR10, OsOPR06-3	12-oxo-phytodienoic acid reductase 4	12-oxophytodienoate reductase, putative, expressed
Os02g0600400	LOC_Os02g38840	0.762985	1.4066e-11	OsG6PDH1	d-glucose 6-phosphate dehydrogenase 1	glucose-6-phosphate 1-dehydrogenase, cytoplasmic isoform, putative, expressed
Os01g0654100	LOC_Os01g46570	1.57937	1.44035e-11	0	0	CTP synthase, putative, expressed
Os12g0106000	LOC_Os12g01530	0.688127	1.62216e-11	OsFER2, OsFer2	0	ferritin-1, chloroplast precursor, putative, expressed
Os04g0405300	LOC_Os04g33240	1.52495	1.63112e-11	OsSDR110C-MS3, SDR110C-MS3	short-chain alcohol dehydrogenase/reductase 110C-MS3, OsSDR110C family member MS3	sex determination protein tasselseed-2, putative, expressed
Os10g0525000	LOC_Os10g38110	1.9255	2.35904e-11	OsCYP704A5	Cytochrome P450 704A5	cytochrome P450, putative, expressed
Os09g0440300	LOC_Os09g26880	0.868658	2.68178e-11	OsALDH7, osaldh7, LDH, ALDH7B7, OsALDH7B6, ALDH7B6	Oryza sativa Aldehyde Dehydrogenase 7, Family 7 ALDH, lactic acid dehydrogenase, Aldehyde Dehydrogenase 7B6	aldehyde dehydrogenase, putative, expressed
Os02g0112900	LOC_Os02g02210	4.04105	2.89052e-11	OsGABA-T, GABA-T	gamma-aminobutyrate transaminase	aminotransferase, putative, expressed
Os01g0895200	LOC_Os01g67010	2.20325	2.89693e-11	0	0	expressed protein
Os07g0241500	LOC_Os07g13770	1.51273	3.70257e-11	OsUGT710C2	UDP-glucose-dependent glycosyltransferase 710C2	UDP-glucoronosyl and UDP-glucosyl transferase domain containing protein, expressed
Os09g0517900	LOC_Os09g34214	0.866776	4.72938e-11	0	0	UDP-glucoronosyl and UDP-glucosyl transferase domain containing protein, expressed
Os02g0123500	LOC_Os02g03100	0.728934	5.02711e-11	OsM6PR1, OsM6PR2, M6PR, OsS6PDH, S6PDH	NADPH-dependent mannose-6-phosphate reductase, NADPH-dependent mannose-6-phosphate reductase 1, NADPH-dependent mannose-6-phosphate reductase 2, sorbitol-6-phosphate dehydrogenase	oxidoreductase, aldo/keto reductase family protein, putative, expressed
Os09g0489200	LOC_Os09g31380	0.640404	5.97292e-11	JMJ712	Jumonji 712	jmjC domain-containing protein 5, putative, expressed
Os03g0799300	LOC_Os03g58500	3.8621	6.287e-11	0	0	expressed protein
Os05g0247800	LOC_Os05g15880	3.15579	1.08366e-10	OsXIP, XIP	xylanase inhibitor protein	glycosyl hydrolase, putative, expressed
Os12g0478200	LOC_Os12g29400	1.13843	1.34425e-10	OsABA45, ABA45, OsGDP, GDP	Gram Domain Protein, ABA-responsive gene45, ABA-responsive gene 45	GRAM domain containing protein, expressed
Os02g0759000	LOC_Os02g52190	1.02006	1.57563e-10	OsbHLH048	basic helix-loop-helix protein 048	helix-loop-helix DNA-binding protein, putative, expressed
Os07g0127700	LOC_Os07g03600	2.7772	1.83668e-10	PR1b	pathogenesis-related protein	SCP-like extracellular protein, expressed
Os04g0525100	LOC_Os04g44354	1.08601	1.83668e-10	0	0	UDP-glucoronosyl and UDP-glucosyl transferase domain containing protein, expressed
Os03g0265900	LOC_Os03g15920	0.940387	1.9237e-10	0	0	expressed protein
Os05g0412500	LOC_Os05g34130	1.21683	2.24379e-10	-	-	-
Os12g0111800	LOC_Os12g02060	3.19256	2.25287e-10	0	0	peroxidase precursor, putative, expressed
Os07g0170016	None	1.84229	2.29675e-10	-	-	-
Os04g0650700	LOC_Os04g55710	2.20898	2.33102e-10	OsASNase2, ASNase2	asparaginase2, asparaginase 2	transposon protein, putative, unclassified, expressed
Os01g0826800	LOC_Os01g61110	1.24371	2.40179e-10	-	-	-
Os05g0247100	LOC_Os05g15770	1.42979	2.4398e-10	DIP3, XIP, OsHI-XIP	drought-induced protein 3, Xylanase inhibitor protein 2	glycosyl hydrolase, putative, expressed
Os01g0220500	LOC_Os01g12110	1.70882	2.51184e-10	0	0	expressed protein
Os12g0442800	LOC_Os12g25630	0.953631	2.60534e-10	0	0	sulfite oxidase, putative, expressed
Os05g0116000	LOC_Os05g02520	0.683427	2.83611e-10	0	0	cupin domain containing protein, expressed
Os03g0570100	LOC_Os03g37290	2.00422	3.60194e-10	0	0	cytochrome P450, putative, expressed
Os06g0591200	LOC_Os06g39110	1.98582	3.7546e-10	0	0	expressed protein
Os06g0546500	LOC_Os06g35480	1.95473	3.97296e-10	prx88	class III peroxidase 88	peroxidase precursor, putative, expressed
Os01g0895300	LOC_Os01g67030	1.79448	4.01919e-10	0	0	auxin-responsive protein, putative, expressed
Os05g0500900	LOC_Os05g42150	1.44295	4.54709e-10	OsGH3-4, OsGH3.4, GH3.4	0	OsGH3.4 - Probable indole-3-acetic acid-amido synthetase, expressed
Os01g0558100	LOC_Os01g37750	1.11346	5.83203e-10	OsGSTU6	0	glutathione S-transferase, putative, expressed
Os03g0200200	LOC_Os03g10320	1.515	5.83604e-10	0	0	expressed protein
Os09g0565600	LOC_Os09g39220	0.696287	6.00098e-10	0	0	delta14-sterol reductase, putative, expressed
Os05g0412800	LOC_Os05g34150	1.62441	6.29885e-10	OsGSTU16	0	glutathione S-transferase, putative, expressed
Os03g0749300	LOC_Os03g53800	0.840342	6.4003e-10	OsBGLU1	periplasmic beta-glucosidase 1	periplasmic beta-glucosidase precursor, putative, expressed
Os01g0848200	LOC_Os01g62900	1.77598	6.4003e-10	P5CS2, OsP5CS2, OsALDH18B2, ALDH18B2	pyrroline-5-carboxylate synthetase 2, proline carboxylate synthase 2, Aldehyde dehydrogenase 18B2	amino acid kinase, putative, expressed
Os01g0382400	LOC_Os01g28500	3.22842	6.56403e-10	OsPR1#012, OsPR1-12	pathogenesis-related protein 1-12, PR protein 1-12	SCP-like extracellular protein, expressed
Os06g0593800	LOC_Os06g39330	1.11071	6.89578e-10	0	0	UDP-glucoronosyl and UDP-glucosyl transferase domain containing protein, expressed
Os05g0513900	LOC_Os05g43830	0.902414	6.97243e-10	0	0	hydrolase, alpha/beta fold family domain containing protein, expressed
Os01g0882000	LOC_Os01g65950	2.39526	8.15939e-10	0	0	thioesterase family protein, putative, expressed
Os07g0188800	LOC_Os07g09060	0.644485	1.22612e-09	OsALDH6B2	Aldehyde dehydrogenase 6B2, Methylmalonate-semialdehyde dehydrogenase	aldehyde dehydrogenase, putative, expressed
Os07g0683200	LOC_Os07g48450	0.854019	1.46381e-09	ONAC103, OsNAC18, NAC18	NAC domain-containing protein 103, NAC domain-containing protein 18	no apical meristem protein, putative, expressed
Os07g0684000	LOC_Os07g48500	1.74485	1.48241e-09	0	0	stress responsive protein, putative, expressed
Os01g0847700	LOC_Os01g62870	1.0555	1.59724e-09	OsAKR2, AKR4C14	0	oxidoreductase, aldo/keto reductase family protein, putative, expressed
Os07g0124100	LOC_Os07g03200	2.10016	1.65542e-09	OsPSK4, Psk4	phytosulfokine 4	phytosulfokines precursor, putative, expressed
Os03g0369000	LOC_Os03g25340	1.67965	1.8035e-09	prx46, POD1, OSPOD1	class III peroxidase 46	peroxidase precursor, putative, expressed
Os07g0677200	LOC_Os07g48020	1.23105	1.92742e-09	POX22.3, OSPER, OsPOX, POX, Pir3, prx111, POX22, OsPOX1, POX1, OsPOX22.3, OsPR9, PR9	Peroxidase22.3, Peroxidase 22.3, Peroxidase-22.3, Pathogen-induced Peroxidase, class III peroxidase 111, Peroxidase 2, Pathogenesis related gene 9	peroxidase precursor, putative, expressed
Os03g0663400	LOC_Os03g46060	1.34599	2.05276e-09	OsLP, PR-5, 14b	osmotin protein, Osmotin	thaumatin family domain containing protein, expressed
Os06g0641066	None	0.733337	2.2e-09	-	-	-
Os04g0651000	LOC_Os04g55740	1.59646	2.39954e-09	prx57	class III peroxidase 57	peroxidase precursor, putative, expressed
Os07g0656900	LOC_Os07g46350	1.19486	2.6805e-09	OsSCP40	Serine carboxypeptidase 40	OsSCP40 - Putative Serine Carboxypeptidase homologue, expressed
Os06g0149700	LOC_Os06g05690	0.886202	3.36772e-09	0	0	cysteine synthase, chloroplast/chromoplast precursor, putative, expressed
Os03g0673400	LOC_Os03g47034	0.845223	3.38917e-09	0	0	expressed protein
Os04g0321700	LOC_Os04g25560	0.717967	3.63459e-09	OsSCP23	Serine carboxypeptidase 23	OsSCP23 - Putative Serine Carboxypeptidase homologue, expressed
Os01g0687300	LOC_Os01g49310	0.654717	4.13578e-09	0	0	expressed protein
Os02g0168100	LOC_Os02g07160	1.00648	4.14009e-09	OsHPPD, HPPD, Osl30, l30	4-hydroxyphenylpyruvate dioxygenase, p-hydroxyphenylpyruvate dioxygenase	glyoxalase family protein, putative, expressed
Os07g0162400	LOC_Os07g06830	0.989539	4.83837e-09	OsCDAP1, GID1L2	Cell death associated protein 1	gibberellin receptor GID1L2, putative, expressed
Os01g0229400	LOC_Os01g12900	1.13678	5.26546e-09	OsRAC1, OsRac1, Os Rac1, Rac1, Os-Rac1	small GTP-binding protein 1, Rac-like GTP-binding protein 1, GTPase Rac homolog, Rice homolog of mammalian Rac-GTPase RAC1	ras-related protein, putative, expressed
Os03g0663600	None	1.59218	5.92698e-09	-	-	-
Os06g0125200	LOC_Os06g03520	0.818911	6.02285e-09	0	DUF581 domain- containing protein gene	DUF581 domain containing protein, expressed
Os03g0861400	LOC_Os03g64340	1.1954	7.07558e-09	0	0	heavy metal-associated domain containing protein, expressed
Os12g0508400	LOC_Os12g32390	1.3414	8.32362e-09	0	0	expressed protein
Os10g0109300	LOC_Os10g02040	1.48608	9.19363e-09	prx125, PRX125, OsPRX125	class III peroxidase 125	peroxidase precursor, putative, expressed
Os01g0511100	LOC_Os01g32780	1.00084	9.19363e-09	0	0	universal stress protein domain containing protein, putative, expressed
Os10g0416800	LOC_Os10g28120	0.912568	1.00379e-08	Oschib2	0	glycosyl hydrolase, putative, expressed
Os05g0115100	LOC_Os05g02450	0.867779	1.02734e-08	0	0	expressed protein
Os04g0483000	LOC_Os04g40680	1.47118	1.03704e-08	0	0	expressed protein
Os12g0174700	LOC_Os12g07580	1.70526	1.05011e-08	0	0	dirigent, putative, expressed
Os06g0637500	LOC_Os06g43090	0.838568	1.09998e-08	R2R3-MYB, OsMYB102, MYB102	Myb transcription factor 102	MYB transcription factor TaMYB1, putative, expressed
Os06g0244000	LOC_Os06g13560	1.35043	1.10784e-08	0	0	SAM dependent carboxyl methyltransferase, putative, expressed
Os01g0609300	LOC_Os01g42380	1.46548	1.19916e-08	OsPDR9, ospdr9, OsPDR3, PDR3	pleiotropic drug resistance 9, PDR-type ABC transporter 9, sativa pleiotropic drug resistance 3, pleiotropic drug resistance 3, Pleiotropic drug resistance protein 3	pleiotropic drug resistance protein, putative, expressed
Os04g0526600	LOC_Os04g44470	1.91411	1.50914e-08	RASI, OsEnS-69	rice alpha-amylase/subtilisin inhibitor, alpha-amylase/subtilisin inhibitor, endosperm-specific gene 69	KUN1 - Kunitz-type trypsin inhibitor precursor, expressed
Os08g0520900	LOC_Os08g40930	0.852578	1.52955e-08	OsISA1, ISA, OsISA, PHS8, PHS8/ISA1	isoamylase 1, isoamylase1, sugary-1, pre-harvest sprouting 8	Alpha amylase, catalytic domain containing protein, expressed
Os09g0482200	LOC_Os09g30414	1.21761	1.59564e-08	0	0	aspartic proteinase nepenthesin-2 precursor, putative, expressed
Os05g0113300	LOC_Os05g02240	1.09567	1.85272e-08	OsCHX12	cation/H+ exchanger 12	ATCHX20, putative, expressed
Os08g0384500	LOC_Os08g29570	0.998283	1.89652e-08	OsABCG44, OsPDR17	ABC transporter superfamily ABCG subgroup member 44, pleiotropic drug resistance 17	pleiotropic drug resistance protein 3, putative, expressed
Os04g0675400	LOC_Os04g57880	1.39929	1.90138e-08	OsDjC45	DnaJ domain protein C45, rice DJC77 homolog	heat shock protein DnaJ, putative, expressed
Os02g0762400	LOC_Os02g52480	0.641357	1.97503e-08	OsiICK1, Orysa;KRP1, OrysaICK1, Orysa;ICK1, CDKI, OsICK1, ICK1	Cyclin-dependent kinase inhibitor 1, KIP-related protein 1, inhibitor of cyclin-dependent kinase 1	cyclin-dependent kinase inhibitor, putative, expressed
Os11g0581700	LOC_Os11g37190	1.97179	1.99801e-08	0	0	allergen-related, putative, expressed
Os03g0186900	LOC_Os03g08790	1.29459	2.07846e-08	OsAP25, Radc1, AP25	aspartic protease 25, rice anther down-regulated by chilling 1	aspartic proteinase nepenthesin precursor, putative, expressed
Os01g0865100	LOC_Os01g64520	0.770156	2.30755e-08	0	uricase	uricase, putative, expressed
Os10g0370500	LOC_Os10g22520	1.44571	2.32242e-08	0	glucan-1, 3-beta-glucosidase	cellulase, putative, expressed
Os12g0617000	LOC_Os12g42250	0.965091	2.4438e-08	OsPINE1	0	ZOS12-10 - C2H2 zinc finger protein, expressed
Os06g0548200	LOC_Os06g35560	1.38424	2.60872e-08	0	0	reticuline oxidase-like protein precursor, putative, expressed
Os05g0592300	LOC_Os05g51470	0.64643	2.63062e-08	0	0	2-aminoethanethiol dioxygenase, putative, expressed
Os07g0584200	LOC_Os07g39530	0.822843	2.63062e-08	0	0	BTBN16 - Bric-a-Brac, Tramtrack, Broad Complex BTB domain with non-phototropic hypocotyl 3 NPH3 domain, expressed
Os03g0808900	LOC_Os03g59430	1.05658	2.71446e-08	0	0	uncharacterized glycosyltransferase, putative, expressed
Os01g0757200	LOC_Os01g55240	1.164	2.86142e-08	OsGA2ox3, ga2ox 3, OsGA2ox-3, GA2ox3, GA2ox-3, GA2ox4	rice GA 2-oxidase3, GA 2-oxidase 3, Gibberellin 2-oxidase 3	gibberellin 2-beta-dioxygenase, putative, expressed
Os10g0569600	LOC_Os10g41999	1.67868	3.05261e-08	-	-	-
Os06g0675700	LOC_Os06g46284	0.721685	3.20298e-08	0	0	glycosyl hydrolase, family 31, putative, expressed
Os10g0558750	LOC_Os10g40934	1.10415	3.25551e-08	-	-	-
Os05g0530400	LOC_Os05g45410	1.16169	3.28052e-08	spl7, HSFA4D, HSF10, HSF15, SP17, OsHsf-15, rHsf10, OsHsfA4d, HSfA4d, lrd13, HSF1	spotted leaf7, spotted leaf-7, Heat stress transcription factor Spl7, Heat stress transcription factor A-4d , Heat stress transcription factor 15, Heat stress transcription factor 10, Protein SPOTTED LEAF 7, HEAT STRESS TRANSCRIPTION FACTOR A4d, spontaneous lesion 7	HSF-type DNA-binding domain containing protein, expressed
Os11g0182200	LOC_Os11g07960	0.648861	3.34251e-08	0	0	transferase family protein, putative, expressed
Os12g0153200	LOC_Os12g05690	1.50591	3.40999e-08	0	0	expressed protein
Os02g0824100	LOC_Os02g57810	3.31964	4.24332e-08	0	0	cytochrome P450, putative, expressed
Os02g0636600	LOC_Os02g42430	1.32113	4.27485e-08	0	0	GEM, putative, expressed
Os01g0214200	LOC_Os01g11570	0.666418	4.57755e-08	OsGELP1, OsEST1	GDSL esterase/lipase protein 1, esterase 1	GDSL-like lipase/acylhydrolase, putative, expressed
Os01g0947000	LOC_Os01g71860	1.93399	5.09278e-08	0	endo-1, 3-beta-glucanase	glycosyl hydrolases family 17, putative, expressed
Os10g0513900	LOC_Os10g36980	0.978662	5.65318e-08	CYP450	cytochrome P450	transposon protein, putative, unclassified, expressed
Os10g0551900	LOC_Os10g40440	2.58043	6.85519e-08	OsHyPRP14, HyP/GRP14	hybrid proline- or glycine-rich protein 14	LTPL140 - Protease inhibitor/seed storage/LTP family protein precursor, expressed
Os09g0467300	LOC_Os09g29210	2.17065	7.35333e-08	OsPUP2	purine permease 2, PUP-type cytokinin transporter 2	purine permease, putative, expressed
Os03g0760000	LOC_Os03g55230	2.25448	8.57292e-08	OsCYP81A5	Cytochrome P450 81A5	cytochrome P450, putative, expressed
Os02g0779300	LOC_Os02g53870	0.720081	8.75217e-08	0	0	expressed protein
Os07g0522500	LOC_Os07g33780	1.03105	8.91777e-08	ABCG43, OsABCG43, ABCG43/PDR5, OsPDR5	ABC transporter G43, pleiotropic drug resistance 5, ABC transporter superfamily ABCG subgroup member 43	pleiotropic drug resistance protein 5, putative, expressed
Os09g0511700	LOC_Os09g33690	0.731399	9.80068e-08	Os9bglu32, Os9Bglu32	beta-glucosidase 32	Os9bglu32 - beta-glucosidase homologue, similar to G. max hydroxyisourate hydrolase, expressed
Os11g0210300	LOC_Os11g10480	0.828644	1.09598e-07	Adh1, Adh1/2, adh1/adh2, OsADH1	Alcohol dehydrogenase1, Alcohol dehydrogenase 1, Alcohol dehydrogenase-1, reduced adh activity, Alcohol dehydrogenase I	dehydrogenase, putative, expressed
Os07g0559700	LOC_Os07g37320	1.15685	1.13004e-07	OsMST6	monosaccharide transporter 6	transporter family protein, putative, expressed
Os01g0186000	LOC_Os01g09100	0.954735	1.14581e-07	OsWRKY10	Rice WRKY gene10	WRKY10, expressed
Os02g0548700	LOC_Os02g34410	0.690965	1.18904e-07	OsPUB43	plant U-box-containing protein 43, U-box protein 43	U-box domain-containing protein, putative, expressed
Os08g0508500	LOC_Os08g39810	0.884966	1.20716e-07	JMJ717	Jumonji 717	retrotransposon protein, putative, unclassified, expressed
Os04g0415600	LOC_Os04g33900	1.50338	1.29056e-07	COPT4, OsCOPT4	copper transporter 4	ctr copper transporter family protein, putative, expressed
Os07g0541000	LOC_Os07g35660	1.43514	1.38307e-07	0	0	TKL_IRAK_DUF26-lc.21 - DUF26 kinases have homology to DUF26 containing loci, expressed
Os04g0659300	LOC_Os04g56430	2.61043	1.46002e-07	OsRMC, OsRLK, OsDUF26, DUF26	root meander curling, receptor-like protein RMC, domain of unknown function 26	cysteine-rich receptor-like protein kinase, putative, expressed
Os08g0198900	LOC_Os08g09900	0.688562	1.47024e-07	OsWRKY118	0	WRKY118, expressed
Os03g0231600	LOC_Os03g12890	0.93462	1.55224e-07	0	0	aminotransferase domain containing protein, putative, expressed
Os06g0547400	LOC_Os06g35520	0.861007	1.57564e-07	prx86, PRX86, OsPRX86	class III peroxidase 86, peroxidase FLXPER4, PER4	peroxidase precursor, putative, expressed
Os01g0627500	LOC_Os01g43710	1.04273	1.64092e-07	OsCYP72A18	Cytochrome P450 72A18	cytochrome P450 72A1, putative, expressed
Os04g0547900	LOC_Os04g46280	0.735928	1.86876e-07	0	0	hydrolase, NUDIX family, domain containing protein, expressed
Os08g0438600	LOC_Os08g34020	0.947254	1.92567e-07	0	0	exostosin family domain containing protein, expressed
Os04g0402500	LOC_Os04g32980	0.934712	2.12791e-07	0	0	protein binding protein, putative, expressed
Os05g0390800	LOC_Os05g32460	1.30117	2.38525e-07	OsVQ19	VQ motif-containing protein 19	VQ domain containing protein, putative, expressed
Os11g0186200	LOC_Os11g08300	0.602135	2.38525e-07	OsALDH3H2	Aldehyde dehydrogenase 3H2	aldehyde dehydrogenase, putative, expressed
Os07g0550600	LOC_Os07g36560	2.40372	2.40513e-07	0	0	transferase family protein, putative, expressed
Os01g0644000	LOC_Os01g45640	0.9436	2.46163e-07	0	0	tat pathway signal sequence family protein, expressed
Os11g0592000	LOC_Os11g37950	1.87144	2.60907e-07	OsPR4c	pathogenesis-related protein 4c, PR protein 4c	WIP3 - Wound-induced protein precursor, expressed
Os08g0189100	LOC_Os08g08960	1.24708	2.6218e-07	OsGLP8-2, GER3, OsGER3, GLP16, OsEnS-117	Germin-like protein 8-2, Germin-like protein 3, Germin-like protein 16, endosperm-specific gene 117	Cupin domain containing protein, expressed
Os12g0183100	LOC_Os12g08260	0.820309	2.71123e-07	0	branched chain alpha-keto acid dehydrogenase E1-alpha subunit, senescence-associated dehydrogenase	dehydrogenase E1 component domain containing protein, expressed
Os11g0592200	LOC_Os11g37970	2.6984	2.75211e-07	OsPR4, OsPR4a, PR4a, OsPR-4	pathogenesis-related gene 4, pathogenesis-related type 4, pathogenesis-related protein 4a, PR protein 4a	WIP5 - Wound-induced protein precursor, expressed
Os03g0661800	LOC_Os03g45970	0.851068	2.99038e-07	0	0	expressed protein
Os07g0597000	LOC_Os07g40580	0.674417	3.0329e-07	0	0	eukaryotic translation initiation factor 5A, putative, expressed
Os05g0421450	None	1.16015	3.2799e-07	-	-	-
Os09g0478300	LOC_Os09g30130	0.875075	3.30792e-07	OsCslE6, OsCSLE6	0	CSLE6 - cellulose synthase-like family E, expressed
Os09g0400400	LOC_Os09g23560	1.09688	3.49438e-07	OsCAD8D	Cinnamyl alcohol dehydrogenase 8D	dehydrogenase, putative, expressed
Os10g0147200	LOC_Os10g05660	1.45862	3.59628e-07	0	0	thaumatin, putative, expressed
Os01g0124650	LOC_Os01g03390	0.849271	3.66536e-07	RBBI2-3	0	BBTI7 - Bowman-Birk type bran trypsin inhibitor precursor, expressed
Os01g0788200	LOC_Os01g57840	1.09356	3.6703e-07	0	0	expressed protein
Os02g0318100	LOC_Os02g21300	1.06929	4.19803e-07	0	0	transposon protein, putative, unclassified, expressed
Os04g0617900	LOC_Os04g52720	2.27748	4.21876e-07	OsGLP4-1	Germin-like protein 4-1	Cupin domain containing protein, expressed
Os12g0630500	LOC_Os12g43490	0.774923	4.24152e-07	0	0	thaumatin, putative, expressed
Os11g0124900	LOC_Os11g03160	0.849869	4.38082e-07	0	0	glycosyl transferase, family 8, putative, expressed
Os07g0539700	LOC_Os07g35540	0.716156	4.47074e-07	0	0	TKL_IRAK_DUF26-lc.19 - DUF26 kinases have homology to DUF26 containing loci, expressed
Os07g0539900	LOC_Os07g35560	0.838164	4.63122e-07	0	PR2/Beta-1, 3-glucanase, Glycosyl hydrolase 17 family protein	glucan endo-1,3-beta-glucosidase precursor, putative, expressed
Os01g0308600	LOC_Os01g20730	1.64855	4.89121e-07	0	0	expressed protein
Os01g0667200	LOC_Os01g47690	0.619959	4.94354e-07	OsGLYII1, GLYII1, OsETHE1, ETHE1, OsGLYII-1	glyoxalase II-1, ETHYLMALONIC ENCEPHALOPATHY PROTEIN 1, ETHE1-like protein, ethylmalonic encephalopathy-1	metallo-beta-lactamase family protein, putative, expressed
Os01g0869450	None	2.22274	6.04423e-07	-	-	-
Os03g0586500	LOC_Os03g38950	0.814554	6.80352e-07	0	0	chloroplast post-illumination chlorophyll fluorescence increase protein, putative, expressed
Os10g0553800	LOC_Os10g40570	0.761218	6.81485e-07	0	0	flavin-containing monooxygenase family protein, putative, expressed
Os05g0410500	LOC_Os05g33960	1.38117	6.92523e-07	0	0	peptide transporter PTR2, putative, expressed
Os03g0153900	LOC_Os03g05900	2.67699	8.37357e-07	0	0	expressed protein
Os01g0609501	None	1.40966	9.34463e-07	-	-	-
Os11g0145200	LOC_Os11g04860	0.645909	9.39619e-07	OsUGT75E1	UDP-glucose-dependent glycosyltransferase 75E1	anthocyanin 5-O-glucosyltransferase, putative, expressed
Os01g0878900	LOC_Os01g65690	1.45668	1.00348e-06	0	0	4,5-DOPA dioxygenase extradiol, putative, expressed
Os05g0126800	LOC_Os05g03590	0.739702	1.12044e-06	0	0	expressed protein
Os08g0555700	LOC_Os08g44190	1.20285	1.16229e-06	0	0	ZOS8-13 - C2H2 zinc finger protein, expressed
Os11g0153000	LOC_Os11g05490	1.16878	1.19939e-06	0	0	expressed protein
Os06g0153000	LOC_Os06g05960	1.19027	1.21643e-06	OsCEP10, CEP10	C-TERMINALLY ENCODED PEPTIDE 10	expressed protein
Os07g0538700	LOC_Os07g35410	0.65172	1.26347e-06	0	0	TKL_IRAK_DUF26-lc.18 - DUF26 kinases have homology to DUF26 containing loci, expressed
Os04g0515400	LOC_Os04g43550	1.37035	1.28602e-06	0	0	MazG nucleotide pyrophosphohydrolase domain containing protein, expressed
Os05g0476400	LOC_Os05g39880	2.16604	1.30547e-06	0	0	expressed protein
Os11g0552000	LOC_Os11g35040	0.897348	1.32152e-06	OsNAAT5	sativa nicotianamine aminotransferase 5	aminotransferase, classes I and II, domain containing protein, expressed
Os03g0712800	LOC_Os03g50490	1.58188	1.44272e-06	OsGLN1;3, GLN1;3, OsGS1;3, GS1;3	cytosolic glutamine synthase 3, cytosolic glutamine synthethase 1;3, GLUTAMINE SYNTHETASE 1;3, glutamine synthetase 1;3	glutamine synthetase, catalytic domain containing protein, expressed
Os10g0158400	LOC_Os10g07040	2.52625	1.44946e-06	OsPKS16	polyketide synthase 16	chalcone synthase, putative, expressed
Os01g0651932	LOC_Os01g46340	1.19194	1.45969e-06	0	0	chloroplast unusual positioning protein, putative, expressed
Os10g0552600	LOC_Os10g40510	1.94544	1.61896e-06	OsHyPRP18, HyP/GRP18	hybrid proline- or glycine-rich protein 18	LTPL144 - Protease inhibitor/seed storage/LTP family protein precursor, expressed
Os10g0497700	LOC_Os10g35460	1.15025	1.61896e-06	OsBC1L9	BRITTLE CULM1-like 9	COBRA, putative, expressed
Os02g0106300	LOC_Os02g01610	0.890187	1.72739e-06	0	0	pentatricopeptide, putative, expressed
Os07g0182400	LOC_Os07g08460	0.641691	1.84642e-06	OsIAA24	Aux/IAA protein 24	OsIAA24 - Auxin-responsive Aux/IAA gene family member, expressed
Os04g0556400	LOC_Os04g46970	1.15873	1.93491e-06	OsUGT93B	UDP-glucose-dependent glycosyltransferase 93B	glucosyltransferase, putative, expressed
Os07g0538000	LOC_Os07g35350	1.11679	2.02898e-06	0	0	glucan endo-1,3-beta-glucosidase precursor, putative, expressed
Os03g0327800	LOC_Os03g21060	1.11836	2.03251e-06	OsNAP, NAP, ONAC058, ONAC58, Os PS1, PS1, OsCTb1, CTb1	NAC Family Transcription Factor OsNAP, NAC domain-containing protein 058, NAC domain-containing protein 58, prematurely senile 1	No apical meristem protein, putative, expressed
Os07g0523965	LOC_Os07g34006	1.30635	2.04112e-06	0	0	transporter family protein, putative, expressed
Os10g0101200	LOC_Os10g01134	0.966153	2.16654e-06	OsSCP45, OsSCP46, SCP46	Serine carboxypeptidase 45, Serine carboxypeptidase 46	OsSCP46 - Putative Serine Carboxypeptidase homologue, expressed
Os03g0643700	LOC_Os03g44170	1.49194	2.20139e-06	OsGSTU44	glutathione transferase U44	glutathione S-transferase, putative, expressed
Os09g0483400	LOC_Os09g31031	2.28883	2.26758e-06	UbL40-4, OsUbL40-4	Ubiquitin/ribosomal protein S27a, ubiquitin fusion ribosomal protein L40-4	ubiquitin family protein, putative, expressed
Os03g0582000	LOC_Os03g38540	0.647253	2.28023e-06	0	0	folic acid binding protein, putative, expressed
Os04g0182200	LOC_Os04g10350	0.731301	2.28023e-06	2-ODD23, Os2-ODD23, Os2ODD23	2-oxoglutarate-dependent dioxygenase 23	1-aminocyclopropane-1-carboxylate oxidase homolog 2, putative, expressed
Os07g0126301	LOC_Os07g03458	0.637442	2.29857e-06	0	0	SCP-like extracellular protein, expressed
Os06g0189600	LOC_Os06g08990	1.13287	2.30765e-06	0	0	expressed protein
Os06g0214300	LOC_Os06g11090	0.895711	2.44052e-06	0	0	CXE carboxylesterase, putative, expressed
Os05g0400200	LOC_Os05g33200	2.75538	2.54199e-06	0	0	endo-1,3;1,4-beta-D-glucanase precursor, putative, expressed
Os08g0480200	LOC_Os08g37456	1.58333	2.58875e-06	OsODD19, ODD19, 2-ODD19, Os2-ODD19, Os2ODD19	2-oxoglutarate-dependent dioxygenase 19	flavonol synthase/flavanone 3-hydroxylase, putative, expressed
Os06g0549900	LOC_Os06g35700	1.7805	2.58884e-06	0	0	reticuline oxidase-like protein precursor, putative, expressed
Os07g0432333	LOC_Os07g25060	0.976301	2.70225e-06	0	thionin like peptide	thionin-like peptide, putative, expressed
Os05g0584900	LOC_Os05g50770	2.24503	2.73495e-06	SLAC	SLOW ANION CHANNEL	C4-dicarboxylate transporter/malic acid transport protein, expressed
Os11g0252400	LOC_Os11g14570	0.914091	2.89374e-06	0	0	expressed protein
Os07g0523600	LOC_Os07g33954	1.34585	2.92904e-06	OsGPT2	Glc-6-phosphate translocator2, Glc-6-phosphate translocator 2, glucose-6-phosphate transporter	transporter family protein, putative, expressed
Os09g0478733	None	0.64282	3.23069e-06	-	-	-
Os02g0484200	LOC_Os02g28220	2.4548	3.29732e-06	OsMaT-1	malonyltransferase 1	transferase family protein, putative, expressed
Os10g0501900	LOC_Os10g35800	1.37703	3.3426e-06	0	0	expressed protein
Os03g0751600	LOC_Os03g54050	0.764143	3.41899e-06	0	0	anther-specific proline-rich protein APG precursor, putative, expressed
Os08g0446301	LOC_Os08g34650	0.647396	3.42304e-06	0	0	receptor-like protein kinase precursor, putative, expressed
Os03g0189600	LOC_Os03g09020	2.34863	3.69665e-06	0	0	dehydrogenase, putative, expressed
Os04g0486950	LOC_Os04g40990	0.878064	4.06396e-06	MLS, OsMLS, OsMS	malate synthase	malate synthase, glyoxysomal, putative, expressed
Os01g0849000	LOC_Os01g62980	1.87104	4.17696e-06	OsLTPd5, LTPd5	non-specific lipid transfer protein d5, lipid transfer protein d5, type D non-specific lipid transfer protein 5	LTPL101 - Protease inhibitor/seed storage/LTP family protein precursor, expressed
Os09g0306400	LOC_Os09g13570	0.611195	4.31227e-06	OsbZIP71	b-ZIP transcription factor 71	CPuORF2 - conserved peptide uORF-containing transcript, expressed
Os05g0438800	LOC_Os05g36290	0.63217	4.35045e-06	0	0	actin, putative, expressed
Os01g0371500	LOC_Os01g27390	0.770122	4.6405e-06	OsGSTF10	0	glutathione S-transferase, putative, expressed
Os11g0291475	None	0.871539	4.97098e-06	-	-	-
Os05g0402900	LOC_Os05g33400	0.699815	6.04241e-06	OsBphi262	BPH-inducible gene 262, Brown planthopper-inducible gene 262	basic 7S globulin precursor, putative, expressed
Os07g0601600	LOC_Os07g41050	0.850761	6.27239e-06	0	NAD dependent epimerase/dehydratase	NAD dependent epimerase/dehydratase family protein, putative, expressed
Os05g0319875	None	2.26029	6.56986e-06	-	-	-
Os10g0489000	LOC_Os10g34730	1.40043	6.70751e-06	0	0	GEM, putative, expressed
Os02g0260400	LOC_Os02g15970	0.63236	6.82804e-06	0	0	alpha-hemolysin, putative, expressed
Os08g0342300	LOC_Os08g25380	1.01316	6.89178e-06	OsBRL3	BRI1-like receptor kinase 3	serine/threonine-protein kinase BRI1-like 1 precursor, putative, expressed
Os09g0294000	LOC_Os09g12290	0.785427	7.1351e-06	0	0	bifunctional aspartokinase/homoserine dehydrogenase, chloroplast precursor, putative, expressed
Os06g0283400	LOC_Os06g17290	0.672425	7.29191e-06	0	0	phosphatidylinositol 3- and 4-kinase family protein, putative, expressed
Os01g0302500	LOC_Os01g19694	0.793342	7.99768e-06	OsH6, HOS16	Oryza sativa homeobox6, Rice KNOX gene-6, Homeobox protein knotted-1-like 1, Homeobox protein OSH6, Homeobox protein HOS16, Oryza sativa Homeobox 6	Homeobox domain containing protein, expressed
Os03g0571900	LOC_Os03g37490	1.14181	8.2427e-06	PEZ1, OsPEZ1	phenolics efflux zero 1	MATE efflux family protein, putative, expressed
Os02g0693000	LOC_Os02g46620	0.71945	8.58516e-06	0	0	expressed protein
Os02g0623400	LOC_Os02g41460	0.978404	9.23386e-06	OsG1L3	0	DUF640 domain containing protein, putative, expressed
Os01g0733200	LOC_Os01g53220	0.897418	1.01248e-05	OsHsfC1b, HsfC1b, HSF03, OsHsf-03, HSF11, rHsf11	Heat stress transcription factor C1b, Heat stress transcription factor C-1b, Heat stress transcription factor 3	HSF-type DNA-binding domain containing protein, expressed
Os12g0570700	LOC_Os12g38270	1.38906	1.02529e-05	OsMT1a, OsMT1a1, OsMT1a2, OsMT-I-4a, OsIDS1, OsMT1b, MT1b	Metallothionein 1a, type 1 metallothionein a1, type 1 metallothionein a2, Metallothionein protein OsIDS1	metallothionein, putative, expressed
Os06g0504900	LOC_Os06g30860	1.57993	1.06254e-05	OsWRKY31	Rice WRKY gene31	WRKY31, expressed
Os01g0878300	LOC_Os01g65650	0.619626	1.06254e-05	0	0	receptor-like protein kinase HAIKU2 precursor, putative, expressed
Os05g0101600	LOC_Os05g01120	1.52865	1.06254e-05	0	0	cytochrome P450, putative, expressed
Os03g0170900	LOC_Os03g07480	1.64313	1.06254e-05	OsSUT1, OsSUT2	Sucrose transporter-1, Sucrose transporter 1	sucrose transporter, putativ, expressed
Os10g0569400	LOC_Os10g41980	1.5515	1.06922e-05	Rir1b, Rir1a, OsRALF-28, OsRALF28, RALF-28, RALF28	Rice pathogen-related protein, Rapid alkalization factor 28	RALFL26 - Rapid ALkalinization Factor RALF family protein precursor, expressed
Os11g0208651	None	1.64624	1.06922e-05	-	-	-
Os04g0612500	LOC_Os04g52260	1.38123	1.08837e-05	0	0	LTPL124 - Protease inhibitor/seed storage/LTP family protein precursor, expressed
Os03g0132900	LOC_Os03g04060	1.48136	1.09166e-05	Cht11	Chitinase11, Chitinase 11, Pathogenesis related (PR)-3 chitinase 11, Pathogenesis related-3 chitinase 11, PR-3 chitinase 11	CHIT16 - Chitinase family protein precursor, expressed
Os11g0700900	LOC_Os11g47500	1.30141	1.15465e-05	C10923	0	glycosyl hydrolase, putative, expressed
Os10g0568900	LOC_Os10g41930	1.27042	1.17716e-05	0	0	haloacid dehalogenase-like hydrolase family protein, putative, expressed
Os03g0386500	LOC_Os03g26910	0.91989	1.28871e-05	OsTPP9	0	uncharacterized glycosyl hydrolase Rv2006/MT2062, putative, expressed
Os02g0609200	LOC_Os02g39620	1.77315	1.32755e-05	0	0	ATOZI1, putative, expressed
Os01g0128200	LOC_Os01g03730	0.684923	1.55071e-05	0	bifunctional nuclease	nuclease PA3, putative, expressed
Os02g0183000	LOC_Os02g09070	1.05042	1.67496e-05	0	0	zinc-binding protein, putative, expressed
Os01g0847800	LOC_Os01g62880	0.626388	1.70812e-05	OsAKR3, OsALR1, ALR1	aldose reductase 1	oxidoreductase, aldo/keto reductase family protein, putative, expressed
Os04g0352200	LOC_Os04g28410	2.28264	1.72614e-05	0	0	expressed protein
Os05g0205000	LOC_Os05g11560	0.894521	1.73305e-05	OsNIP1;3, NIP1-3, OsNIP1.3, NIP1.3	Aquaporin NIP1-3, NOD26-like intrinsic protein 1-3	aquaporin protein, putative, expressed
Os09g0532000	LOC_Os09g36200	0.867397	1.74948e-05	sgr(t), sgr, OsSGR, OsSgr	stay green leaf (t), stay green, staying green during senescence, Stay-Green	senescence-inducible chloroplast stay-green protein 1, putative, expressed
Os10g0418900	LOC_Os10g28299	2.16378	1.83198e-05	0	0	expressed protein
Os08g0508000	LOC_Os08g39730	1.59824	1.84335e-05	CYP76M2	Cytochrome P450 76M2	cytochrome P450, putative, expressed
Os09g0272600	LOC_Os09g10010	1.21459	1.85513e-05	0	0	expressed protein
Os10g0397400	LOC_Os10g25780	0.825432	1.86643e-05	brd2, OsBRD2, Dim/dwf1, Dim, dwf1, OsDWF1, DWF1, LTBSG1, OsLTBSG1	brassinosteroid (BR)-deficient dwarf-2, BR-deficient dwarf2, brassinosteroid-deficient dwarf2, rice homolog of Arabidopsis thaliana DIMINUTO/DWARF1, Dim/dwf1 protein, DIMINUTO, DWARF1, Putative Cell elongation protein DIMINUTO, Cell elongation protein Dwarf1, Dimunito/Dwarf1, longer top branch and shorter grain 1	FAD-linked oxidoreductase protein, putative, expressed
Os07g0624600	LOC_Os07g43160	1.76925	1.92567e-05	OsTPP3	0	uncharacterized glycosyl hydrolase Rv2006/MT2062, putative, expressed
Os09g0518200	LOC_Os09g34250	0.869312	1.92825e-05	OsSGT, SGT, UGT74H3	salicylic acid glucosyltransferase, SA-glucosyltransferase, UDP-glucose-dependent glycosyltransferase 74H3	UDP-glucoronosyl and UDP-glucosyl transferase domain containing protein, expressed
Os09g0542700	LOC_Os09g37060	1.58547	1.9586e-05	0	0	transposon protein, putative, unclassified, expressed
Os01g0802700	LOC_Os01g58860	1.4641	1.96498e-05	OsPIN9	0	auxin efflux carrier component, putative, expressed
Os02g0191300	LOC_Os02g09810	0.657052	2.01677e-05	OsATL6	amino acid transporter-like 6	amino acid transporter, putative, expressed
Os12g0421000	LOC_Os12g23280	0.823176	2.03331e-05	0	0	heavy metal-associated domain containing protein, expressed
Os09g0517800	LOC_Os09g34200	0.937451	2.1546e-05	OsFbox499, Os_F0020	F-box protein 499	OsFBX338 - F-box domain containing protein, expressed
Os07g0602000	LOC_Os07g41070	1.82762	2.16701e-05	DHFR	dihydroflavonol 4-reductase	NAD dependent epimerase/dehydratase family protein, putative, expressed
Os10g0477900	LOC_Os10g33774	2.08526	2.17067e-05	0	0	leucoanthocyanidin reductase, putative, expressed
Os01g0627400	LOC_Os01g43700	0.590993	2.17426e-05	OsCYP72A17	Cytochrome P450 72A17	cytochrome P450 72A1, putative, expressed
Os12g0629700	None	0.991904	2.1744e-05	-	-	-
Os01g0718300	LOC_Os01g52050	0.599011	2.20724e-05	d61*, dwf42, d61, OsBRI1, OSBRI1, BRI1, Os BRI1, Osbri1	dm-type dwarf, dwarf-61, DWARF61, BRASSINOSTEROID INSENSITIVE 1, BR receptor BRASSINOSTEROID INSENSITIVE1, BRASSINOSTEROID-INSENSITIVE1, brassinosteroid insensitive 1	systemin receptor SR160 precursor, putative, expressed
Os01g0124700	None	1.0917	2.32968e-05	-	-	-
Os01g0858350	LOC_Os01g63930	0.813399	2.39738e-05	-	-	-
Os01g0940800	LOC_Os01g71350	1.05998	2.40161e-05	Gns6	beta-1, 3-glucanase 6	glycosyl hydrolases family 17, putative, expressed
Os03g0753500	LOC_Os03g54200	0.637177	2.43606e-05	0	0	expressed protein
Os12g0283400	LOC_Os12g18560	2.4047	2.52856e-05	PMEI	PECTIN METHYLESTERASE INHIBITOR PROTEIN	invertase/pectin methylesterase inhibitor family protein, putative, expressed
Os02g0597700	LOC_Os02g38410	1.46184	2.53307e-05	0	0	ubiquitin family protein, putative, expressed
Os03g0277600	LOC_Os03g16950	1.32966	2.5958e-05	OsDUF26, CRRSP, OsCRRSP55, CRRSP55	domain unknown function 26, Cys Rich Repeat Secretory Protein 55, cysteine-rich repeat secretory protein 55	cysteine-rich repeat secretory protein 55 precursor, putative, expressed
Os12g0206800	LOC_Os12g10520	2.17486	2.69406e-05	OsMADS33	MADS box gene33, MADS-box transcription factor 33	OsMADS33 - MADS-box family gene with MIKCc type-box, expressed
Os07g0689600	LOC_Os07g48980	1.74388	2.74941e-05	OsNAS3	rice nicotianamine synthase3, NA synthase gene 3, Nicotianamine synthase 3, S-adenosyl-L-methionine:S-adenosyl-L-methionine:S-adenosyl-methionine 3-amino-3-carboxypropyltransferase 3	nicotianamine synthase, putative, expressed
Os01g0173600	LOC_Os01g07850	0.599701	2.75117e-05	OsGLYI1	glyoxalase I-1	glyoxalase family protein, putative, expressed
Os03g0738600	LOC_Os03g52860	1.92099	2.83578e-05	OsLOX-L2, LOX1.1, LOX L-2, LOX-2	Lipoxygenase 2, Lipoxygenase L-2	lipoxygenase, putative, expressed
Os08g0174300	LOC_Os08g07730	1.45951	2.86655e-05	0	0	transferase family protein, putative, expressed
Os01g0623600	LOC_Os01g43490	1.18422	2.91659e-05	-	-	-
Os05g0213100	LOC_Os05g12240	2.32155	3.09163e-05	OsPKS07, PKS07, OsPKS7	polyketide synthase 7	chalcone synthase, putative, expressed
Os05g0444200	LOC_Os05g37190	1.06983	3.10123e-05	0	0	ZOS5-08 - C2H2 zinc finger protein, expressed
Os10g0529400	LOC_Os10g38590	0.695116	3.14232e-05	OsGSTU9	0	glutathione S-transferase, N-terminal domain containing protein, expressed
Os01g0609200	LOC_Os01g42370	1.90273	3.15504e-05	OsABCG35, OsPDR11, OsPDR2	ABC transporter superfamily ABCG subgroup member 35, pleiotropic drug resistance 11, pleiotropic drug resistance 2	pleiotropic drug resistance protein, putative, expressed
Os02g0218700	LOC_Os02g12680	0.794989	3.23896e-05	OsAOS3, HPL2, OsHPL2, OsAOS3/OsHPL2	allene oxide synthase3, Allene oxide synthase 3, HYDROPEROXIDE LYASE 2	cytochrome P450, putative, expressed
Os09g0440700	LOC_Os09g26900	0.845047	3.462e-05	OsCOPT7	copper transporter 7	ctr copper transporter family protein, putative, expressed
Os05g0410601	None	1.50336	3.47408e-05	-	-	-
Os07g0120000	LOC_Os07g02870	2.40405	3.65007e-05	0	0	DUF538 domain containing protein, putative, expressed
Os01g0129600	LOC_Os01g03890	1.07154	3.6822e-05	0	0	DUF260 domain containing protein, putative, expressed
Os02g0755900	LOC_Os02g51930	1.09018	3.69494e-05	0	Cytokinin-O-glucosyltransferase2, Cytokinin-O-glucosyltransferase 2	cytokinin-O-glucosyltransferase 2, putative, expressed
Os04g0525200	LOC_Os04g44354	0.587409	3.75674e-05	-	-	-
Os01g0855200	LOC_Os01g63620	0.600571	3.78773e-05	0	0	expressed protein
Os03g0192700	LOC_Os03g09250	0.674003	4.20133e-05	OsINO1, MIPS, IPS, RINO1, OsINO1-1, OsRINO1, OsMIPS1, MIPS1	inositol 1-phosphate synthase-1, Inositol-3-phosphate synthase, Myo-inositol-1-phosphate synthase, MI-1-P synthase, 1D-myo-inositol 3-phosphate synthase 1, rice myo-inositol-1-phosphate synthase, Ins(1)P1 synthase 1, 1L-myo-inositol-1-phosphate synthase 1, myo-inositol-1-phosphate synthase 1, L-myo-inositol 1-phosphate synthase 1	inositol-3-phosphate synthase, putative, expressed
Os07g0580300	LOC_Os07g39210	0.76038	4.21477e-05	0	0	expressed protein
Os04g0671500	None	0.747732	4.49612e-05	-	-	-
Os01g0124401	LOC_Os01g03360	0.936766	4.51241e-05	RBBI3-3, OsBBPI, BBPI	Bowman-Birk protease inhibitor, Bowman-Birk proteinase inhibitor	BBTI5 - Bowman-Birk type bran trypsin inhibitor precursor, expressed
Os04g0225100	LOC_Os04g14810	1.47848	4.60155e-05	0	0	3-5 exonuclease domain-containing protein, putative, expressed
Os10g0365200	LOC_Os10g22070	0.935288	4.60816e-05	OsGSTU33	0	glutathione S-transferase, putative, expressed
Os01g0742300	LOC_Os01g53910	0.717345	4.72038e-05	0	0	dehydrogenase, putative, expressed
Os04g0480700	LOC_Os04g40470	1.23566	4.9487e-05	0	0	cytochrome P450, putative, expressed
Os10g0167900	LOC_Os10g08620	2.54895	5.02914e-05	OsPKS18	polyketide synthase 18	chalcone and stilbene synthases, putative, expressed
Os10g0569800	LOC_Os10g42020	1.69057	5.10928e-05	RIR1b, Rir1b, OsRALF-30, OsRALF30, RALF-30, RALF30	Defense-related gene/RIR1b, Rapid alkalization factor 30	RALFL29 - Rapid ALkalinization Factor RALF family protein precursor, expressed
Os05g0277500	LOC_Os05g19670	0.932635	5.16099e-05	OsGLP5-2, OsGLP5-1, GLP5-1	Germin-like protein 5-2	Cupin domain containing protein, expressed
Os01g0264600	LOC_Os01g15990	1.66585	5.57163e-05	0	0	expressed protein
Os01g0804200	LOC_Os01g59000	1.66873	5.59676e-05	OsCYP94D9	Cytochrome P450 94D9	cytochrome P450, putative, expressed
Os09g0403300	LOC_Os09g23820	0.79695	5.86669e-05	CYP735A4, OsCYP735A4	cytochrome 450 735A4	cytochrome P450 72A1, putative, expressed
Os02g0700500	LOC_Os02g47210	0.601798	5.89855e-05	OsPUT1, PUT, OsLAT1	PA uptake transporter 1, polyamine uptake transporter 1, Polyamine Uptake Transporter1	amino acid permease family protein, putative, expressed
Os03g0762500	LOC_Os03g55430	0.86892	5.99859e-05	0	0	expressed protein
Os01g0740700	None	0.915202	6.05235e-05	-	-	-
Os02g0799600	LOC_Os02g55600	0.830402	6.20618e-05	0	0	expressed protein
Os06g0570100	LOC_Os06g37364	0.728483	6.65516e-05	d35, d35(t), dwf30, OsKOL2, KOL2, KO2, OsKO2, OSKO2, KO, CYP701A, CYP701A6, Os KO2, OsKOL2/CYP701A	tanginbozu dwarf, Tan-Ginbozu, dwarf-35, ent-kaurene oxidase2, cytochrome P450 701A6	cytochrome P450, putative, expressed
Os09g0554300	LOC_Os09g38130	0.75294	6.69091e-05	OsPILS7a, PILS7a	PIN likes 7a	auxin efflux carrier component, putative, expressed
Os01g0910500	None	1.01944	6.72072e-05	-	-	-
Os08g0409500	LOC_Os08g31660	0.864775	6.74349e-05	OsVQ33	VQ motif-containing protein 33	VQ domain containing protein, putative, expressed
Os01g0718000	LOC_Os01g52030	0.77146	6.7516e-05	OsSAP2	stress-associated protein 2	zinc finger A20 and AN1 domain-containing stress-associated protein, putative, expressed
Os09g0482500	None	1.02535	6.76479e-05	-	-	-
Os06g0604200	LOC_Os06g40170	1.34989	6.83873e-05	OsPLDalpha4, RPLD3, OsPLDeta2	Phospholipase D alpha 4, phospholipase Dalpha4, phospholipase D eta 2	phospholipase D, putative, expressed
Os07g0249900	LOC_Os07g14610	1.92035	6.93614e-05	OsAH3	amidohydrolase 3	IAA-amino acid hydrolase ILR1-like 6 precursor, putative, expressed
Os07g0582400	LOC_Os07g39350	0.658877	7.18287e-05	0	0	transporter family protein, putative, expressed
Os03g0822000	LOC_Os03g60720	0.690023	7.32969e-05	OsEXPA7, EXP7, OsEXP7, OsaEXPa1.26	Expansin-A7, Alpha-expansin-7	expansin precursor, putative, expressed
Os07g0124900	LOC_Os07g03279	0.632542	7.77478e-05	OsPR1#071, OsPR1-71	pathogenesis-related protein 1-71, PR protein 1-71	SCP-like extracellular protein, expressed
Os01g0532300	LOC_Os01g34790	1.78102	7.84347e-05	0	0	expressed protein
Os06g0151100	LOC_Os06g05790	0.781984	7.98968e-05	0	0	transferase family domain containing protein, expressed
Os07g0660100	None	0.89885	8.22606e-05	-	-	-
Os02g0571100	LOC_Os02g36210	2.11788	8.47365e-05	OsCPS2, cps2, OsCPS2ent, CYC2, OsCyc2, OsCYC2, OsCPSL1, cpsl1, OsCyc2/OsCPS2, OsTPS7, Os-CPS2	rice ent-copalyl diphosphate (CDP) synthase2, ent-copalyl diphosphate synthase 2, Ent-CDP synthase 2, ent-copalyl diphosphate synthase like 1, cyclase2, cyclase 2, ent-CDP synthase, terpene synthase 7	ent-kaurene synthase, chloroplast precursor, putative, expressed
Os07g0431160	LOC_Os07g24940	0.835342	8.75947e-05	0	0	transposon protein, putative, CACTA, En/Spm sub-class, expressed
Os04g0461800	LOC_Os04g38810	1.10167	9.03913e-05	dw2(fh2), dw2, fh2, FH2, OsFH2	deep water tolerance2, deep water tolerance-2, Formin-like protein 2, formin homology 2, forming family protein 2, FH2 protein 2, FH2 domain protein 2	formin, putative, expressed
Os11g0678301	LOC_Os11g45295	1.66391	9.45912e-05	0	0	retrotransposon protein, putative, unclassified, expressed
Os11g0643400	LOC_Os11g42390	0.863862	9.52243e-05	OsSCP64	Serine carboxypeptidase 64	OsSCP64 - Putative Serine Carboxypeptidase homologue, expressed
Os09g0427125	LOC_Os09g25860	1.8843	9.79087e-05	0	0	expressed protein
Os03g0818200	LOC_Os03g60380	0.630417	0.000102822	OsCCR22	Cinnamoyl-CoA reductase 22	cinnamoyl CoA reductase, putative, expressed
Os12g0282400	LOC_Os12g18450	1.39967	0.000105415	0	0	expressed protein
Os10g0466800	LOC_Os10g32930	0.897999	0.000113493	0	0	expressed protein
Os11g0646300	LOC_Os11g42660	2.05538	0.000118349	0	0	Leucine Rich Repeat family protein, expressed
Os05g0475400	LOC_Os05g39770	0.826417	0.000119136	Osh36, OsH36, H36, OsAMTR1, AMTR1	alanine:glyoxylate aminotransferase-like protein, aminotransferase 1	aminotransferase, putative, expressed
Os03g0218400	LOC_Os03g11900	0.783057	0.000120556	OsMST4	monosaccharide transporter 4	transporter family protein, putative, expressed
Os09g0478600	LOC_Os09g30160	0.679951	0.000122993	0	0	zinc finger, C3HC4 type domain containing protein, expressed
Os09g0545300	LOC_Os09g37330	0.834814	0.000124633	OsSAUR39	Small auxin-up RNA 39	OsSAUR39 - Auxin-responsive SAUR gene family member, expressed
Os01g0191200	LOC_Os01g09540	1.49618	0.000125544	0	0	HAD superfamily phosphatase, putative, expressed
Os03g0800000	LOC_Os03g58580	0.763197	0.000132196	0	0	nodulin, putative, expressed
Os12g0529800	None	0.78327	0.000141794	-	-	-
Os03g0291500	LOC_Os03g18130	0.812881	0.000151121	OsASN1, OsAS1, AS1	asparagine synthetase 1, Asparagine Synthetase1	asparagine synthetase, putative, expressed
Os01g0254300	LOC_Os01g15039	1.22168	0.000152296	OsPME1	pectin methylesterase 1	pectinesterase, putative, expressed
Os01g0717700	LOC_Os01g52010	0.803906	0.000154948	OsTAA1, TAA1, OsTAA1;4, TAA1;4	0	alliin lyase precursor, putative, expressed
Os07g0113200	LOC_Os07g02250	0.93602	0.000156269	0	0	expressed protein
Os10g0442400	LOC_Os10g30560	1.27096	0.000159154	0	0	UDP-glucoronosyl and UDP-glucosyl transferase domain containing protein, expressed
Os03g0655400	LOC_Os03g45280	0.734368	0.000161194	OsLEA24, WSI724	late embryogenesis abundant protein 24, water stress-induced 724, WATER STRESS INDUCIBLE PROTEIN 724	dehydrin, putative, expressed
Os01g0863800	LOC_Os01g64410	1.61482	0.000162619	OsOFP5, OsOFP07	OVATE family protein 5, ovate family protein 7, OVATE-domain containing protein 7	ATOFP18/OFP18, putative, expressed
Os11g0147150	None	0.969134	0.000163837	-	-	-
Os06g0140700	LOC_Os06g04870	0.730271	0.000166306	Oshox2, OsHox2	rice homeobox gene 2, Homeobox-leucine zipper protein HOX2 ; Homeodomain transcription factor HOX2 ; HD-ZIP protein HOX2	homeobox associated leucine zipper, putative, expressed
Os07g0571300	LOC_Os07g38370	0.605208	0.000169536	0	0	expressed protein
Os03g0237250	LOC_Os03g13400	0.67385	0.000170648	OsIDD14, LPA1	indeterminate domain 14, Loose Plant Architecture1	ZOS3-06 - C2H2 zinc finger protein, expressed
Os06g0710700	LOC_Os06g49660	0.823046	0.000172119	0	0	transferase family protein, putative, expressed
Os01g0795250	None	1.58046	0.000174793	-	-	-
Os05g0336000	None	0.666477	0.000175334	-	-	-
Os05g0370300	LOC_Os05g30740	1.29779	0.000176852	0	0	C2 domain containing protein, putative, expressed
Os03g0432000	LOC_Os03g31740	0.985154	0.000183673	0	0	ZCF37, putative, expressed
Os01g0752500	LOC_Os01g54890	0.697054	0.000188267	OsERF#092, OsERF092, OsERF92, ERF922, OsERF922, AP2/EREBP#078, AP2/EREBP78	ethylene response factor 922, ETHYLENE-RESPONSIVE ELEMENT-BINDING FACTOR 922, ethylene response factor 92, APETALA2/ethylene-responsive element binding protein 78, Ethylene responsive factor 922	ethylene-responsive transcription factor 2, putative, expressed
Os01g0793701	None	0.894257	0.000198029	-	-	-
Os05g0526700	LOC_Os05g45070	0.92057	0.000199605	5C700	0	harpin-induced protein 1 domain containing protein, expressed
Os03g0348900	LOC_Os03g22680	0.658609	0.000201966	OsSRFP1, SRFP1	Stress-related RING Finger Protein 1	RING finger and CHY zinc finger domain-containing protein 1, putative, expressed
Os06g0671600	LOC_Os06g45970	2.22917	0.000203412	OsSAUR26	Small auxin-up RNA 26	OsSAUR26 - Auxin-responsive SAUR gene family member, expressed
Os11g0514800	LOC_Os11g31570	0.606339	0.000206812	0	0	expressed protein
Os02g0756600	LOC_Os02g52000	1.18665	0.000207511	0	0	phosphate-induced protein 1 conserved region domain containing protein, expressed
Os04g0544000	LOC_Os04g45980	0.846383	0.000214218	0	0	glycine-rich cell wall protein, putative, expressed
Os10g0333700	LOC_Os10g18760	1.51628	0.000217615	0	0	dirigent, putative, expressed
Os03g0111400	LOC_Os03g02070	0.702892	0.000228857	0	0	heavy-metal-associated domain-containing protein, putative, expressed
Os05g0337200	LOC_Os05g27090	0.947197	0.000231725	OsbHLH162, bHLH162	basic helix-loop-helix protein 162	basic helix-loop-helix domain containing protein, expressed
Os10g0530200	LOC_Os10g38670	0.785649	0.00023445	OsGSTU26	0	glutathione S-transferase, putative, expressed
Os04g0494100	LOC_Os04g41680	2.16989	0.000241501	Cht5, OsChia4a, OsChitIVa, Chia4a, ChitIVa, CHIT3, OsCHIT3	Chitinase5, Chitinase 5, Pathogenesis related (PR)-3 chitinase 5, Pathogenesis related-3 chitinase 5, PR-3 chitinase 5, Class IV chitinase a, Chitinase IVa, Endochitinase A	CHIT3 - Chitinase family protein precursor, expressed
Os03g0726500	LOC_Os03g51650	0.584537	0.000247628	0	0	membrane protein, putative, expressed
Os03g0559700	LOC_Os03g36080	0.974182	0.000248931	0	0	expressed protein
Os10g0360100	LOC_Os10g21590	1.19167	0.000258437	0	0	transporter family protein, putative, expressed
Os03g0227700	LOC_Os03g12660	0.758083	0.000258557	OsDWARF4, osdwarf4, OsDWF4, DWF4, CYP90B2, OsCYP90B2, D4, OsD4	brassinosteroid C-22 hydroxylase, Cytochrome P450 90B2	cytochrome P450, putative, expressed
Os01g0760000	LOC_Os01g55510	1.36224	0.000262325	0	0	dynein light chain type 1 domain containing protein, expressed
Os09g0400200	None	0.800727	0.000262325	-	-	-
Os02g0702600	LOC_Os02g47420	0.833596	0.000265091	Os RopGEF4, OsRopGEF4, RopGEF4	GEF for ROP 4, guanine nucleotide exchange factor for Rop 4, Rop-specific GEF4, Rop-specific guanine nucleotide exchange factor 4	ATROPGEF7/ROPGEF7, putative, expressed
Os09g0472900	LOC_Os09g29710	1.16219	0.000266511	0	0	beta-expansin precursor, putative, expressed
Os07g0413800	LOC_Os07g23120	2.21205	0.00026922	0	0	expressed protein
Os01g0883800	LOC_Os01g66100	1.4796	0.000279236	sd1, sd1 (d47, sd1-d, sd1-1), d49(sd1-r), d47, C20OX2, OsGA20ox-2, OsGA20ox2, GA20ox-2, GA20OX2, GA20ox2, sd-1, SD1-ja, SD1-in, sd1-2, Sd-1, GA20, 20ox2, Os20ox2	dee-geo-woo-gen dwarf(sd1-d), green revolution gene, semidwarf-1, GA C20oxidase2, semidwarf-1, reimei dwarf(sd1-r), Calrose76(sd1-3), Jikkoku(sd1-2). rice GA 20-oxidase2, GA 20-oxidase 2, Gibberellin 20 oxidase 2, Gibberellin C-20 oxidase 2, GA 20-oxidase 2, Protein semidwarf-1, semi-dwarf1	gibberellin 20 oxidase 2, putative, expressed
Os01g0674450	None	1.16205	0.000281493	-	-	-
Os01g0179600	LOC_Os01g08440	0.853409	0.000282511	OsUGT75K1	UDP-glucose-dependent glycosyltransferase 75K1	UDP-glucoronosyl and UDP-glucosyl transferase domain containing protein, expressed
Os07g0656200	LOC_Os07g46280	0.736482	0.000283644	Os7bglu26, Os7BGlu26	beta-glucosidase 26	Os7bglu26 - beta-mannosidase/glucosidase/exoglucanase, expressed
Os01g0625900	LOC_Os01g43610	1.05115	0.000284751	OsOFP2, OsOFP03, OFP2	OVATE family protein 2, ovate family protein 3, OVATE-domain containing protein 3	DUF623 domain containing protein, expressed
Os03g0323900	LOC_Os03g20760	0.686276	0.000293592	OsLTPG4, OsLTPg4	GPI-anchored non-specific lipid transfer protein 4, type G nsLTP 4, type G non-specific lipid transfer protein 4	LTPL66 - Protease inhibitor/seed storage/LTP family protein precursor, expressed
Os02g0783625	LOC_Os02g54254	0.664524	0.000308645	0	0	saccharopine dehydrogenase, putative, expressed
Os02g0658800	LOC_Os02g44108	1.03505	0.00031225	OsEXPB11, osaEXPb1.20	Expansin-B11, Beta-expansin-11	expansin precursor, putative, expressed
Os10g0543800	LOC_Os10g39740	0.963019	0.000328979	OsRPP31, OsGSTF6, GSTF6	31 kDa rice phloem protein, phloem specific glutathione S-transferase, PHI GLUTATHIONE S-TRANSFERASE 6	glutathione S-transferase, putative, expressed
Os02g0541300	LOC_Os02g33710	0.651294	0.000330646	0	0	decarboxylase, putative, expressed
Os08g0118100	None	1.00696	0.000346351	-	-	-
Os09g0445600	LOC_Os09g27330	1.49356	0.000347953	0	0	oxidoreductase/ transition metal ion binding protein, putative, expressed
Os02g0783700	LOC_Os02g54254	0.734721	0.000354552	-	-	-
Os03g0170701	None	1.15002	0.000356036	-	-	-
Os12g0189300	LOC_Os12g08760	1.80324	0.000356036	0	0	carboxyvinyl-carboxyphosphonate phosphorylmutase, putative, expressed
Os01g0764900	LOC_Os01g55950	0.599453	0.000370459	0	0	acetamidase, putative, expressed
Os10g0334500	LOC_Os10g18820	2.16834	0.000373376	0	0	dirigent, putative, expressed
Os01g0362100	LOC_Os01g26039	0.845318	0.00038112	0	0	expressed protein
Os05g0424000	LOC_Os05g34980	0.88628	0.000398141	OsAAP11F, AAP11F, OsAAP7, AAP7, FCO7	amino acid permease 11F, amino acid permease 7, amino acid/auxin permeate 7, Functioning in Cesium Over-transport 7	amino acid transporter, putative, expressed
Os03g0351300	LOC_Os03g22790	0.796861	0.000398706	0	beta-amylase	beta-amylase, putative, expressed
Os09g0396900	LOC_Os09g23300	1.87919	0.000398706	OsVIT2, OsVIT1	Vacuolar Iron Transporter 2, vacuolar Fe and Mn transporter 1	integral membrane protein, putative, expressed
Os10g0406900	LOC_Os10g26670	1.23344	0.000416818	0	0	expressed protein
Os01g0795200	LOC_Os01g58280	1.44418	0.000422084	OsSub8, SUB8	Subtilisin 8, SUBTILISIN 8	OsSub8 - Putative Subtilisin homologue, expressed
Os04g0675000	LOC_Os04g57870	0.985344	0.000422526	0	0	expressed protein
Os01g0216400	LOC_Os01g11750	0.768692	0.000425075	OsGELP9	GDSL esterase/lipase protein 9	GDSL-like lipase/acylhydrolase, putative, expressed
Os03g0174500	LOC_Os03g07840	0.647073	0.000432197	OsAdSS, AdSS, ASS2, OsASS2	adenylosuccinate synthetase, SAMP synthetase 2	adenylosuccinate synthetase, chloroplast precursor, putative, expressed
Os05g0478000	LOC_Os05g40020	1.07322	0.000437791	0	0	RING-H2 finger protein, putative, expressed
Os03g0338400	LOC_Os03g21970	0.812275	0.000451151	OsbHLH166, bHLH166	basic helix-loop-helix protein 166	basic helix-loop-helix domain containing protein, expressed
Os10g0478000	LOC_Os10g33780	0.588275	0.000457422	OsG1L5, TAW1, OsTAW1	TAWAWA1	DUF640 domain containing protein, putative, expressed
Os06g0602400	LOC_Os06g40020	1.08898	0.000470646	OsRH52A, RH52A	RNA helicase 52A	DEAD-box ATP-dependent RNA helicase 52A, putative, expressed
Os09g0399800	LOC_Os09g23530	0.69094	0.000476027	OsCAD8A	Cinnamyl alcohol dehydrogenase 8A	dehydrogenase, putative, expressed
Os07g0523400	LOC_Os07g33910	1.30229	0.000493089	OsGPT2-3	0	transporter family protein, putative, expressed
Os12g0582666	None	1.79365	0.000528573	-	-	-
Os03g0661600	LOC_Os03g45960	1.35738	0.000538097	OsPR5, PR5	pathogenesis-related gene 5, Pathogenesis-related protein class 5 gene, PATHOGENESIS-RELATED PROTEIN 5	thaumatin, putative, expressed
Os01g0615100	LOC_Os01g42860	0.973387	0.000539621	OsSRO1a, SRO1a	O. sativa chymotrypsin protease inhibitor 2, chymotrypsin protease inhibitor 2, subtilisin-chymotrypsin protease inhibitor 2, similar to RCD one 1a	inhibitor I family protein, putative, expressed
Os01g0747500	LOC_Os01g54370	0.601627	0.000541434	0	0	dihydropyrimidinase, putative, expressed
Os05g0536900	LOC_Os05g46000	1.63969	0.000557235	OsRab7A1	small GTP-binding protein OsRab7A1	ras-related protein, putative, expressed
Os11g0458100	LOC_Os11g26990	1.3442	0.000558651	0	0	expressed protein
Os02g0541325	LOC_Os02g33710	0.589506	0.000561677	-	-	-
Os01g0179000	LOC_Os01g08380	0.584978	0.000563264	OsAT6, OsAt6	acyltransferase 6	transferase family protein, putative, expressed
Os01g0945001	LOC_Os01g71690	0.716627	0.00057445	-	-	-
Os02g0570400	LOC_Os02g36140	0.975693	0.000581454	OsKS7, KS7, KSL7, OsKSL7, DTC1, OsDTC1, OsKS3, OsDTC1/OsKS7, OsTPS6	rice ent-kaurene synthase7, Ent-kaurene synthase 7, Ent-kaurene synthase-like 7, Ent-cassa-12, 15-diene synthase, ent-Cassadiene synthase, Diterpene cyclase 1, Oryza sativa diterpene cyclase 1, terpene synthase 6	terpene synthase, putative, expressed
Os03g0856700	LOC_Os03g63970	0.609618	0.000594269	OsGA20ox1, 20ox1, GA20ox-1, ga20ox1, Os20ox, C20OX2, OsGA20ox2, OsGA20ox-1, GA20ox1, GNP1	rice GA 20-oxidase1, GA 20-oxidase1, Gibberellin 20 oxidase 1, Gibberellin C-20 oxidase 1, GA 20-oxidase 1, GA20 oxidase-1, GA 20-oxidase 1, GA20 oxidase, Gibberellin C-20 oxidase, Grain Number per Panicle1	gibberellin 20 oxidase 1, putative, expressed
Os01g0224100	LOC_Os01g12440	0.885383	0.000604445	OsERF#053, OsERF053, OsERF53, AP2/EREBP#134, AP2/EREBP134	ethylene response factor 53, APETALA2/ethylene-responsive element binding protein 134	AP2 domain containing protein, expressed
Os01g0905200	LOC_Os01g67810	0.90807	0.000625936	OsEXO70FX15, OsExo70FX15, OrysaFX15_Exo70	exocyst subunit EXO70 family protein FX15	transposon protein, putative, unclassified, expressed
Os07g0106200	LOC_Os07g01560	0.611638	0.000634799	OsMST3	monosaccharide transporter 3	transporter family protein, putative, expressed
Os01g0838350	None	1.03923	0.000657741	-	-	-
Os11g0111800	LOC_Os11g02054	1.45599	0.000679023	OsbHLH160, bHLH160, SIP19, OsSIP19	basic helix-loop-helix protein 160, SKIP interacting protein 19, SKIPa-interacting protein 19, SKIPa-interacting protein 19	ACT domain containing protein, expressed
Os09g0540400	LOC_Os09g36880	0.753583	0.000679591	OsGELP100, OsGELP100a, OsGELP100b	GDSL esterase/lipase protein 100	GDSL-like lipase/acylhydrolase, putative, expressed
Os04g0188433	LOC_Os04g10940	1.46656	0.000686588	0	0	expressed protein
Os12g0576600	LOC_Os12g38750	0.832603	0.000688226	OsPAP1d, NPP5, OsNPP5	purple acid phosphatase 1d, Nucleotide pyrophosphatase/phosphodiesterase 5	nucleotide pyrophosphatase/phosphodiesterase, putative, expressed
Os07g0510400	LOC_Os07g32620	0.63822	0.000697161	0	0	anthocyanidin 5,3-O-glucosyltransferase, putative, expressed
Os01g0627900	LOC_Os01g43750	0.81512	0.000698702	0	0	cytochrome P450 72A1, putative, expressed
Os07g0245100	LOC_Os07g14150	0.792412	0.000701102	0	0	cytidine deaminase, putative, expressed
Os03g0209500	LOC_Os03g11110	0.778385	0.00071517	0	0	zinc finger family protein, putative, expressed
Os06g0218800	LOC_Os06g11510	0.959881	0.000737336	0	0	expressed protein
Os09g0306632	None	0.907699	0.000763937	-	-	-
Os03g0282100	LOC_Os03g17370	1.37515	0.000774263	OsABCG6	ATP-binding cassette protein subfamily G member 6, ABC transporter superfamily ABCG subgroup member 6	white-brown complex homolog protein, putative, expressed
Os01g0112000	LOC_Os01g02160	0.809055	0.000803716	0	0	hydroxyproline-rich glycoprotein family protein, putative, expressed
Os10g0416500	LOC_Os10g28080	1.40843	0.000807812	Oschib1, PR-8, PR8, OsPR8	pathogenesis-related protein 8, Chitinase 1	glycosyl hydrolase, putative, expressed
Os03g0734200	LOC_Os03g52380	0.740918	0.000817628	0	0	PIII5 - Proteinase inhibitor II family protein precursor, expressed
Os01g0825500	LOC_Os01g61010	0.93805	0.000820025	0	0	nodulin, putative, expressed
Os05g0205050	LOC_Os05g11560	0.632841	0.000820025	-	-	-
Os06g0701700	LOC_Os06g48810	1.40405	0.000827109	OsHKT1, OsHKT2;1, HKT2;1, Ni (Nipponbare)-OsHKT1, Po (Pokkali)-HKT1, OsHKT1;1	High-affinity K+ Transporter 1	OsHKT2;1 - Na+ transporter, expressed
Os08g0387700	LOC_Os08g29809	0.722808	0.000872797	0	0	resistance protein LR10, putative, expressed
Os01g0312500	LOC_Os01g21034	1.60101	0.000882069	OsPME3	pectin methylesterase 3	pectinesterase, putative, expressed
Os03g0815700	LOC_Os03g60110	0.611758	0.000891707	Spin1, SPIN1	SPL11-interacting protein1, SPL11-interacting protein 1	KH domain containing protein, putative, expressed
Os03g0259500	LOC_Os03g15370	1.67566	0.000895897	UbL40-2, OsUbL40-2	Ubiquitin fusion protein, ubiquitin fusion ribosomal protein L40-2	ubiquitin fusion protein, putative, expressed
Os05g0490400	LOC_Os05g41150	0.737271	0.00090241	OsSTA155	0	expressed protein
Os06g0169900	LOC_Os06g07300	1.05651	0.0009324	-	-	-
Os12g0181500	LOC_Os12g08090	0.820477	0.000943992	OsAAP11A, AAP11A, OsAAP16, AAP16	amino acid permease 11A, amino acid permease 16, amino acid/auxin permease 16	amino acid transporter, putative, expressed
Os01g0215500	LOC_Os01g11700	0.73344	0.000952279	OsGELP5, OsGELP5a, OsGELP5b	GDSL esterase/lipase protein 5	GDSL-like lipase/acylhydrolase, putative, expressed
Os10g0525500	LOC_Os10g38150	0.596852	0.000982343	OsGSTU21	0	glutathione S-transferase, N-terminal domain containing protein, expressed
Os01g0156300	LOC_Os01g06340	1.71136	0.0010173	PBI1, OsPBI1	OsPUB44-interacting protein 1, PUB44-interacting protein 1	expressed protein
Os04g0677100	LOC_Os04g58070	0.707217	0.00102135	0	0	aspartic proteinase nepenthesin precursor, putative, expressed
Os05g0403300	LOC_Os05g33430	1.34623	0.00102945	0	0	xyloglucanase inhibitor, putative, expressed
Os06g0112200	LOC_Os06g02220	0.853178	0.00103427	OsMTN, MTN	Methylthioadenosine/S-adenosyl homocysteine nucleosidase, 5'-methylthioadenosine nucleosidase, MTA nucleosidase	MTA/SAH nucleosidase, putative, expressed
Os03g0646200	LOC_Os03g44430	0.805354	0.00103622	0	0	ubiquitin carboxyl-terminal hydrolase, family 1, putative, expressed
Os02g0651900	LOC_Os02g43540	1.22759	0.00104452	0	0	retrotransposon protein, putative, unclassified, expressed
Os05g0396900	LOC_Os05g32960	0.849523	0.00104689	0	0	expressed protein
Os05g0269200	LOC_Os05g18670	1.64268	0.00106481	SLAC	SLOW ANION CHANNEL	C4-dicarboxylate transporter/malic acid transport protein domain containing protein, expressed
Os03g0363600	LOC_Os03g24870	0.989363	0.00107299	0	0	transporter family protein, putative, expressed
Os10g0114400	LOC_Os10g02500	0.663996	0.00111514	OsBRI1	0	serine/threonine-protein kinase BRI1-like 2 precursor, putative, expressed
Os05g0426900	LOC_Os05g35240	1.21636	0.00112618	0	0	expressed protein
Os09g0481400	LOC_Os09g30360	0.799624	0.00113648	0	0	caffeoyl-CoA O-methyltransferase, putative, expressed
Os01g0801000	LOC_Os01g58680	0.649503	0.00117239	0	AP endonuclease	apurinic endonuclease-redox protein, putative, expressed
Os04g0382800	LOC_Os04g31400	1.02711	0.00118203	0	0	expressed protein
Os01g0785900	LOC_Os01g57650	1.11028	0.00118203	0	0	ZOS1-12 - C2H2 zinc finger protein, expressed
Os03g0314500	LOC_Os03g19990	0.770331	0.00118955	0	0	WD40-like Beta Propeller Repeat family protein, expressed
Os01g0921000	LOC_Os01g69190	1.75664	0.00119355	0	0	regulatory protein, putative, expressed
Os01g0233100	LOC_Os01g13229	0.746012	0.0011988	0	0	cyclin-A1, putative, expressed
Os05g0578600	LOC_Os05g50260	0.832479	0.00127405	OsPGL21, PGL21	Polygalacturonases-Like 21, PG-like 21	polygalacturonase, putative, expressed
Os03g0762400	LOC_Os03g55420	0.674503	0.0013017	prx51	class III peroxidase 51	peroxidase precursor, putative, expressed
Os12g0555300	LOC_Os12g36860	1.79813	0.00131293	PR10	pathogenesis-related gene 10	pathogenesis-related protein 10, putative, expressed
Os03g0328100	LOC_Os03g21090	0.671101	0.00136014	0	0	auxin-independent growth promoter protein, putative, expressed
Os08g0139200	LOC_Os08g04460	0.804684	0.00136161	0	0	NADPH-dependent FMN reductase domain containing protein, expressed
Os02g0269600	LOC_Os02g16940	1.31981	0.00141181	OsSub13, SUB13	Subtilisin 13, SUBTILISIN 13	OsSub13 - Putative Subtilisin homologue, expressed
Os05g0440300	LOC_Os05g36930	1.59472	0.0014194	0	0	histone deacetylase, putative, expressed
Os10g0127000	LOC_Os10g03780	0.890727	0.00143054	-	-	-
Os01g0799500	LOC_Os01g58550	1.18156	0.0014948	TagI	0	methyladenine glycosylase, putative, expressed
Os02g0149700	LOC_Os02g05620	0.786755	0.00149908	OsEXO70G1, OsExo70G1, OrysaG1_Exo70	exocyst subunit EXO70 family protein G1	ATEXO70G1, putative, expressed
Os08g0557200	LOC_Os08g44300	1.05177	0.00163127	0	0	retrotransposon protein, putative, Ty3-gypsy subclass, expressed
Os01g0746700	LOC_Os01g54300	0.810097	0.00163127	0	0	OsMan02 - Endo-Beta-Mannanase, expressed
Os12g0425600	LOC_Os12g23760	0.804626	0.00163918	0	0	growth regulator related protein, putative, expressed
Os10g0538950	None	1.8909	0.00166022	-	-	-
Os06g0486800	LOC_Os06g29180	1.12499	0.00168251	OsFDH, FDH 1	Formate dehydrogenase 1, mitochondrial, NAD-dependent formate dehydrogenase 1, Nad-dependent formate dehydrogenase	erythronate-4-phosphate dehydrogenase domain containing protein, expressed
Os02g0166800	LOC_Os02g07030	1.02921	0.00168878	OsG1L1	0	DUF640 domain containing protein, putative, expressed
Os05g0104200	LOC_Os05g01380	0.986744	0.00169473	Ospgip1, pgip1, OsPGIP1	Polygalacturonase-inhibiting protein 1, polygalacturonase inhibiting protein 1	polygalacturonase inhibitor precursor, putative, expressed
Os01g0214500	LOC_Os01g11600	0.705319	0.00171564	0	0	expressed protein
Os07g0516000	LOC_Os07g33220	0.595916	0.00175639	0	0	BNR/Asp-box repeat family protein, putative, expressed
Os11g0592100	LOC_Os11g37960	0.755043	0.0017647	OsPR4b, OsPR-4b	pathogenesis-related protein 4b, PR protein 4b	WIP4 - Wound-induced protein precursor, expressed
Os06g0683800	LOC_Os06g46980	0.980786	0.0017703	0	0	expressed protein
Os02g0532500	LOC_Os02g32980	0.731067	0.00182163	OsGLP2-4, OsGLP2-1, GLP2-1	Germin-like protein 2-4, german-like protein 2-1	Cupin domain containing protein, expressed
Os05g0394200	LOC_Os05g32760	0.679206	0.00184882	0	0	BZIP protein, putative, expressed
Os09g0256100	LOC_Os09g08190	0.959715	0.00187965	0	0	sulfotransferase domain containing protein, expressed
Os01g0970500	LOC_Os01g73890	0.75899	0.00193011	OsTFIIAgamma1, OsTFIIAc-1, TFIIAc-1, TFIIAgamma-1	small subunit of the transcription factor IIA located on chromosome 1, Gamma subunit of transcription factor II A	transcription initiation factor IIA gamma chain, putative, expressed
Os02g0731400	LOC_Os02g49850	0.66961	0.0019594	OsUCL5	uclacyanin-like protein 5	plastocyanin-like domain containing protein, putative, expressed
Os04g0500600	LOC_Os04g42240	1.64717	0.0020159	0	0	expressed protein
Os08g0108300	LOC_Os08g01690	0.709055	0.00202345	OsWD40-152	0	retrotransposon protein, putative, unclassified, expressed
Os04g0664400	LOC_Os04g56850	1.21653	0.00202345	OsMP, OsARF5, OsARF11	rice ortholog of Arabidopsis MONOPTEROS, auxin response factor-5, auxin response factor 5, auxin response factor-11, auxin response factor 11	auxin response factor, putative, expressed
Os09g0133200	LOC_Os09g04730	0.592751	0.00202637	0	0	dehydrogenase/reductase SDR family member 2, putative, expressed
Os08g0507702	LOC_Os08g39694	0.897823	0.00205766	0	0	cytochrome P450, putative, expressed
Os03g0290900	LOC_Os03g18110	0.638466	0.00206189	OsTBL18, TBL18	trichome birefringence-like 18	proteins of unknown function domain containing protein, putative, expressed
Os10g0532600	LOC_Os10g38880	0.68955	0.0020984	OsOFP17, OsOFP27	OVATE family protein 17, ovate family protein 27, OVATE-domain containing protein 27	DUF623 domain containing protein, expressed
Os10g0419600	LOC_Os10g28370	0.89841	0.0020993	OsCHL	Chlorophyllase, Chlase	chlorophyllase-2, chloroplast precursor, putative, expressed
Os04g0111200	LOC_Os04g02050	0.721688	0.00212924	0	0	bifunctional 3-phosphoadenosine 5-phosphosulfate synthetase, putative, expressed
Os01g0197100	LOC_Os01g10040	0.606304	0.00214688	d2, dwf2, CYP90D2, D2/CYP90D2, OsD2, SMG11, OsSMG11, D2/SMG11	ebisu dwarf, dwarf-2, cytochrome P450 CYP90D2, Ebisu dwarf/Dwarf2, Dwarf2, SMALL GRAIN 11	cytochrome P450, putative, expressed
Os04g0638901	None	1.35142	0.00219823	-	-	-
Os01g0889900	LOC_Os01g66610	0.923288	0.0022148	0	0	serine/threonine-protein kinase receptor precursor, putative, expressed
Os05g0345100	LOC_Os05g27820	0.661933	0.00224415	0	0	patellin protein, putative, expressed
Os01g0742400	LOC_Os01g53920	0.645379	0.00224533	0	0	receptor-like protein kinase 5 precursor, putative, expressed
Os11g0673200	LOC_Os11g44950	0.592804	0.00224598	0	0	glycosyl hydrolase family 3 protein, putative, expressed
Os07g0432201	LOC_Os07g25050	0.663114	0.00224598	0	thionin like peptide	thionin-like peptide, putative, expressed
Os06g0136600	LOC_Os06g04510	0.641393	0.00224887	OsEno5, Eno5	Glyceraldehyde 3-phosphate dehydrogenase, enolase 5	enolase, putative, expressed
Os03g0766100	None	1.71136	0.00226315	-	-	-
Os07g0694400	LOC_Os07g49370	1.23912	0.00228094	OsIRX9, IRX9, OsGT43C/OsIRX9, OsGT43C	IRREGULAR XYLEM 9, glycosyltransferase family GT43 member C	glycosyltransferase family 43 protein, putative, expressed
Os03g0672900	LOC_Os03g47010	1.18443	0.00228322	0	0	glycosyl hydrolase family 10 protein, putative, expressed
Os07g0112100	LOC_Os07g02140	0.914749	0.00228874	0	0	flavin-containing monooxygenase family protein, putative, expressed
Os11g0293800	LOC_Os11g18870	0.964889	0.00229194	OsFTL11	FT-like gene 11	osFTL11 FT-Like11 homologous to Flowering Locus T gene; contains Pfam profile PF01161: Phosphatidylethanolamine-binding protein, expressed
Os01g0609000	LOC_Os01g42350	0.716988	0.00232597	OsABCG34, OsPDR10, OsPDR1	ABC transporter superfamily ABCG subgroup member 34, pleiotropic drug resistance 10, pleiotropic drug resistance 1	pleiotropic drug resistance protein, putative, expressed
Os03g0141700	LOC_Os03g04830	0.822848	0.00232597	0	0	expressed protein
Os02g0231000	LOC_Os02g13710	0.699786	0.00237292	OsERF#038, OsERF038, OsERF38, AP2/EREBP#082, AP2/EREBP82, OsDREB4-1	ethylene response factor 38, APETALA2/ethylene-responsive element binding protein 82	ethylene-responsive transcription factor TINY, putative, expressed
Os01g0129500	LOC_Os01g03870	0.727196	0.00239418	0	0	expressed protein
Os03g0115700	LOC_Os03g02460	0.751681	0.00242814	0	0	retinol dehydrogenase, putative, expressed
Os07g0134000	LOC_Os07g04180	0.623651	0.0024351	OsAAP6, AAP6, OsAAP1, AAP1	amino acid permease 6, amino acid permease 1, amino acid/auxin permease 1	amino acid transporter, putative, expressed
Os01g0977400	LOC_Os01g74600	0.759452	0.00243787	0	0	vegetative storage protein, putative, expressed
Os07g0232800	LOC_Os07g12890	0.686404	0.00244829	OsZIP8, OsZIP1	zinc transporter 8, Zrt-Irt-like protein 8, Zinc-regulated transporter, Iron-regulated transporter-like protein 8	metal cation transporter, putative, expressed
Os07g0123200	LOC_Os07g03120	0.863389	0.00251735	-	-	-
Os04g0422300	LOC_Os04g34490	1.61586	0.00256131	0	0	nodulin, putative, expressed
Os10g0389500	LOC_Os10g25060	1.37703	0.00257883	0	0	expressed protein
Os07g0430501	None	0.783388	0.00273169	-	-	-
Os11g0210600	LOC_Os11g10520	1.23431	0.00279865	Adh3	Alcohol dehydrogenase 3, alcohol dehydrogenase-3	dehydrogenase, putative, expressed
Os03g0204100	LOC_Os03g10680	0.596063	0.00280522	OsFH8, FH8	formin homology 8, forming family protein 8, FH2 protein 8, FH2 domain protein 8	formin-like protein 6 precursor, putative, expressed
Os06g0263801	None	1.60255	0.00282016	-	-	-
Os04g0641700	LOC_Os04g54900	1.44299	0.00283953	ILI1, OsbHLH154, OsILI1	Increased Leaf Inclination1, INCREASED LEAF INCLINATION 1, basic helix-loop-helix protein 154	bHLH family protein, putative, expressed
Os02g0132500	LOC_Os02g03960	0.665501	0.00285273	OsbZIP14	b-ZIP transcription factor 14	CPuORF1 - conserved peptide uORF-containing transcript, expressed
Os03g0640000	LOC_Os03g43880	1.30299	0.00288748	OspPLAIIIbeta, pPLAIIIbeta	Patatin-related phospholipase A III beta	PLA IIIA/PLP7, putative, expressed
Os01g0823200	LOC_Os01g60780	0.690683	0.00288803	0	0	solute carrier family 35 member E3, putative, expressed
Os05g0121700	LOC_Os05g03050	0.619625	0.00290852	OsRAD51B, OsRad51B	DNA repair protein RAD51B	DNA repair protein Rad51, putative, expressed
Os02g0302200	LOC_Os02g19924	0.762655	0.00291068	0	0	aminotransferase, classes I and II, domain containing protein, expressed
Os02g0508100	LOC_Os02g30470	0.758284	0.00293931	0	0	expressed protein
Os03g0624300	LOC_Os03g42600	0.929707	0.00297424	0	0	expressed protein
Os05g0295900	LOC_Os05g22990	0.640413	0.00297469	0	0	expressed protein
Os10g0535900	LOC_Os10g39110	1.01254	0.00300315	0	0	expansin precursor, putative, expressed
Os08g0380100	LOC_Os08g29200	0.878566	0.0030787	OsBURP12	BURP domain-containing protein 12	BURP domain containing protein, expressed
Os02g0774100	LOC_Os02g53400	0.734928	0.00309898	0	0	thioredoxin, putative, expressed
Os07g0673400	LOC_Os07g47620	0.684386	0.00313141	OsUsp1	universal stress protein 1	universal stress protein domain containing protein, putative, expressed
Os07g0101500	LOC_Os07g01150	0.619615	0.00315365	OsGL1-8, GL1-8	Glossy1-homologous gene 8	fatty acid hydroxylase, putative, expressed
Os03g0222600	LOC_Os03g12230	0.751731	0.00320829	0	0	caleosin related protein, putative, expressed
Os04g0628100	LOC_Os04g53620	0.682445	0.00324068	rubi3, UBQ3	rice polyubiquitin, poly-ubiquitin	ubiquitin family protein, putative, expressed
Os01g0625300	LOC_Os01g43590	1.10897	0.00327937	HSfC1a, OsHsfC1a, OsHsf-02, rHsf13, HSF02, HSF13	Heat stress transcription factor C1a, Heat stress transcription factor C-1a, Heat stress transcription factor 2, Heat stress transcription factor 13	HSF-type DNA-binding domain containing protein, expressed
Os12g0226900	LOC_Os12g12580	1.81744	0.00328301	ClpC2	class I Clp ATPase C2	NADP-dependent oxidoreductase, putative, expressed
Os09g0439700	LOC_Os09g26830	0.583275	0.00329624	0	0	lung seven transmembrane domain containing protein, putative, expressed
Os04g0319800	LOC_Os04g25380	0.890098	0.00329739	0	0	cytokinin-O-glucosyltransferase 2, putative, expressed
Os09g0458200	LOC_Os09g28470	0.870175	0.00330129	0	0	leucine-rich repeat family protein, putative, expressed
Os02g0503700	LOC_Os02g30080	1.56502	0.00330532	0	0	cytochrome P450, putative, expressed
Os04g0581800	LOC_Os04g49260	1.38853	0.00336783	0	0	heavy metal-associated domain containing protein, expressed
Os12g0638300	LOC_Os12g44110	0.837556	0.00339774	0	0	ligA, putative, expressed
Os05g0475475	LOC_Os05g39760	0.728773	0.00346828	-	-	-
Os01g0848900	LOC_Os01g62970	0.988039	0.00354737	0	0	expressed protein
Os03g0205800	LOC_Os03g10810	1.16593	0.00355726	0	0	HLS, putative, expressed
Os08g0379200	LOC_Os08g29150	0.721877	0.00358902	0	0	phospholipid-transporting ATPase, putative, expressed
Os04g0269100	LOC_Os04g20070	0.711509	0.00363107	0	0	tropinone reductase 2, putative, expressed
Os04g0635650	None	1.05864	0.00370416	-	-	-
Os01g0165600	LOC_Os01g07150	0.823671	0.0037078	0	0	expressed protein
Os04g0631600	LOC_Os04g53990	0.667224	0.00371779	OsbHLH068, bHLH068, bHLH68	basic helix-loop-helix protein 068	ethylene-responsive protein related, putative, expressed
Os04g0210700	LOC_Os04g13364	1.23338	0.00371917	-	-	-
Os01g0580200	LOC_Os01g39830	0.594465	0.00376301	OsBgal3, OsBGal3	Beta-galactosidase 2, Lactase 2	beta-galactosidase, putative, expressed
Os08g0121400	LOC_Os08g02800	0.840984	0.00381327	0	0	ribosome, putative, expressed
Os04g0551600	LOC_Os04g46600	1.18333	0.00386476	0	0	zinc finger protein, putative, expressed
Os04g0531600	None	1.56262	0.00387205	-	-	-
Os01g0262700	LOC_Os01g15790	0.605458	0.00388174	0	0	expressed protein
Os11g0484000	LOC_Os11g29370	1.19884	0.00391078	OsDEP, DEP	Dehydratase-enolase-phosphatase, Methylthioribulose-1-phosphate dehydratase-enolase-phosphatase	haloacid dehalogenase-like hydrolase family protein, putative, expressed
Os01g0943900	None	0.658596	0.00392034	-	-	-
Os11g0527100	LOC_Os11g32390	1.46961	0.0040068	0	0	expressed protein
Os11g0152500	LOC_Os11g05470	0.782428	0.00403168	Rcn1, FDR2, Fdr2, RCN1/FDR2, OsRCN1	Cen-like protein FDR2, RICE CENTRORADIALIS 1	RCN1 Centroradialis-like1 homogous to TFL1 gene; contains Pfam profile PF01161: Phosphatidylethanolamine-binding protein, expressed
Os07g0118250	LOC_Os07g02700	1.77639	0.00411717	0	0	DUF538 domain containing protein, putative, expressed
Os06g0473800	LOC_Os06g27910	0.951299	0.00412623	-	-	-
Os08g0331900	LOC_Os08g24310	0.787174	0.00414051	0	0	receptor-like protein kinase precursor, putative, expressed
Os09g0243200	LOC_Os09g06770	1.00645	0.00421779	0	0	RING finger protein, putative, expressed
Os12g0456100	LOC_Os12g27060	0.623536	0.00421806	0	0	PPR repeat domain containing protein, putative, expressed
Os12g0260500	LOC_Os12g16010	0.710037	0.00428725	0	0	sex determination protein tasselseed-2, putative, expressed
Os02g0791300	LOC_Os02g54870	1.6154	0.00430959	OsbHLH168, bHLH168	basic helix-loop-helix protein 168	expressed protein
Os06g0474800	LOC_Os06g28050	1.18782	0.00431422	0	0	expressed protein
Os09g0384601	None	1.78281	0.00431423	-	-	-
Os05g0477600	LOC_Os05g39990	1.24391	0.00441815	OsEXP4 (Os-EXP4), OsEXPA4, OsEXP4, Os-EXP4, OsaEXPa1.22	Rice expansin-4, Expansin-A4, Alpha-expansin-4	expansin precursor, putative, expressed
Os05g0139100	LOC_Os05g04740	1.02785	0.00441902	APG, OsPIL16, OsbHLH106	ANTAGONIST OF PGL1, PHYTOCHROME INTERACTING FACTOR-LIKE 16, basic helix-loop-helix protein 106	helix-loop-helix DNA-binding domain containing protein, expressed
Os02g0618100	LOC_Os02g40500	0.694607	0.00452833	OsGRX9, OsGrx_C2.1, Grx_C2.1	glutaredoxin 9	OsGrx_C2.1 - glutaredoxin subgroup I, expressed
Os09g0371625	None	1.16673	0.00455065	-	-	-
Os01g0818300	LOC_Os01g60260	0.665919	0.00462332	0	0	KH domain containing protein, putative, expressed
Os04g0543900	LOC_Os04g45970	0.582806	0.0046527	OsGDH2	glutamate dehydrogenase 2	glutamate dehydrogenase protein, putative, expressed
Os04g0480650	LOC_Os04g40460	1.51744	0.00466541	-	-	-
Os02g0540400	LOC_Os02g33670	1.01896	0.00476212	0	0	expressed protein
Os02g0155000	None	0.841894	0.00476848	-	-	-
Os03g0255100	LOC_Os03g15020	0.657906	0.00491151	OsBgal8, OsBGal8	Beta-galactosidase 6, Lactase 6	beta-galactosidase precursor, putative, expressed
Os09g0499400	LOC_Os09g32360	1.33478	0.00495001	0	0	gp176, putative, expressed
Os07g0613000	LOC_Os07g42160	0.659009	0.00496	0	0	HD domain containing protein, putative, expressed
Os11g0642400	LOC_Os11g42290	1.34613	0.00504127	Os-TBT1, OsTBT1	tryptamine benzoyl transferase 1	transferase family protein, putative, expressed
Os01g0595600	LOC_Os01g41240	0.608257	0.0051166	0	0	hydrolase, alpha/beta fold family domain containing protein, expressed
Os02g0765400	LOC_Os02g52700	0.983489	0.00532053	Amy1A/C*(RAmy1A/C), alpha Amy10, Amy1C, RAmy1A/C, Amy1A/C*, Amy3, RAmy1C, OsAmy1C, alphaAmy10-C	Alpha-amylase1C, Alpha-amylase 1C, Amylase-3, Alpha-amylase-1A, alpha-amylase 10-C	alpha-amylase precursor, putative, expressed
Os04g0687800	LOC_Os04g59120	1.10145	0.00537831	OsUMAMIT7	Usually Multiple Acids Move In and out Transporter 7	auxin-induced protein 5NG4, putative, expressed
Os01g0881300	LOC_Os01g65880	0.788954	0.00538301	OsSWEET1a, SWEET1a	0	nodulin MtN3 family protein, putative, expressed
Os02g0723200	LOC_Os02g49140	0.701758	0.00540256	OsGT7	glycosyltransferase 7	glycosyltransferase, putative, expressed
Os01g0627550	None	1.14828	0.00540779	-	-	-
Os10g0340301	LOC_Os10g19919	1.04431	0.00546206	0	0	retrotransposon protein, putative, Ty3-gypsy subclass, expressed
Os01g0974200	LOC_Os01g74300	1.26275	0.00547626	OsMT2c, OsMT-I-2b, MT2c, MT-I-2b, MTc, met5, ricMT, OsMT2	Metallothionein 2c, type 2 metallothionein c, metallothionein 5, metallothionein (MT)-like protein	metallothionein, putative, expressed
Os01g0852400	LOC_Os01g63310	0.683332	0.00564592	0	0	DUF740 domain containing protein, expressed
Os05g0442700	LOC_Os05g37080	0.792005	0.00591108	ONAC012, ONAC12	NAC domain-containing protein 012, NAC domain-containing protein 12	No apical meristem protein, putative, expressed
Os03g0764900	LOC_Os03g55610	0.600853	0.00595199	OsDof15, Dof15, OsDof-15, DOF15	Dof zinc factor 15, Dof transcription factor 15, DNA BINDING WITH ONE FINGER 15, Short Panicle 3	dof zinc finger domain containing protein, putative, expressed
Os01g0628900	LOC_Os01g43851	1.55028	0.00608885	0	0	cytochrome P450 72A1, putative, expressed
Os04g0616800	LOC_Os04g52650	1.70133	0.00608885	0	0	expressed protein
Os06g0304600	LOC_Os06g20040	0.661298	0.00610825	0	0	aspartic proteinase nepenthesin-2 precursor, putative, expressed
Os01g0875300	LOC_Os01g65440	0.648045	0.00620259	0	0	universal stress protein domain containing protein, putative, expressed
Os12g0572500	LOC_Os12g38440	0.99079	0.00623321	0	0	XH domain containing protein, expressed
Os12g0227500	LOC_Os12g12600	1.95544	0.0063385	0	0	dirigent, putative, expressed
Os08g0472400	LOC_Os08g36820	0.920446	0.00635072	0	0	expressed protein
Os03g0207800	LOC_Os03g10980	0.81492	0.00639724	0	0	expressed protein
Os07g0663000	LOC_Os07g46800	0.726854	0.00644652	0	0	expressed protein
Os04g0210250	LOC_Os04g13364	0.693039	0.00645481	0	0	transposon protein, putative, CACTA, En/Spm sub-class, expressed
Os04g0480200	LOC_Os04g40410	1.17072	0.00648277	OsNAR2.2, OsNRT3.1B	activator for NRT2, high-affinity nitrate transporter-activating element 2.2	high affinity nitrate transporter, putative, expressed
Os03g0192600	LOC_Os03g09230	0.634214	0.00648818	OsLTPG3, OsLTPg3	GPI-anchored non-specific lipid transfer protein 3, type G nsLTP 3, type G non-specific lipid transfer protein 3	LTPL69 - Protease inhibitor/seed storage/LTP family protein precursor, expressed
Os01g0164075	LOC_Os01g07030	1.15572	0.00656901	0	0	POEI40 - Pollen Ole e I allergen and extensin family protein precursor, expressed
Os05g0434800	LOC_Os05g35930	1.48085	0.00661674	0	0	expressed protein
Os04g0625000	LOC_Os04g53350	0.666717	0.00662198	0	0	expressed protein
Os07g0106700	LOC_Os07g01600	1.33371	0.0066228	0	0	dirigent, putative, expressed
Os05g0569400	LOC_Os05g49430	0.733499	0.00662444	0	0	aldose 1-epimerase, putative, expressed
Os09g0540350	None	0.881922	0.00662444	-	-	-
Os06g0282000	LOC_Os06g17020	0.873416	0.00664902	0	0	anthocyanin 3-O-beta-glucosyltransferase, putative, expressed
Os05g0104150	LOC_Os05g01370	1.09485	0.00664902	Ospgip2, pgip2, OsPGIP2	Polygalacturonase-inhibiting protein 2, polygalacturonase inhibiting protein 2	polygalacturonase inhibitor precursor, putative, expressed
Os06g0656700	LOC_Os06g44640	0.853829	0.00671689	0	0	expressed protein
Os05g0104650	LOC_Os05g01440	0.702519	0.00674908	0	0	phosphoribosylformylglycinamidine synthase, putative, expressed
Os10g0430600	LOC_Os10g29495	0.754664	0.00684002	OsMB46, MB46	MATH-BTB protein 46, MDC protein with a BTB domain 46, MDC protein having BTB domain 46	speckle-type POZ protein, putative, expressed
Os01g0854500	LOC_Os01g63510	1.06689	0.00691041	OsWOX9, WOX9, WOX5, Os WOX5, OsWOX5, QHB/OsWOX9	quiescent-center-specific-homeobox (QHB) gene, WUSCHEL-related homeobox 9, Protein WOX5, Quiescent-specific homeobox protein	homeobox domain containing protein, expressed
Os05g0509500	LOC_Os05g43390	0.687298	0.0069405	0	0	signal recognition particle 54 kDa protein, putative, expressed
Os02g0332450	None	0.733506	0.00699326	-	-	-
Os01g0838200	LOC_Os01g62110	1.54299	0.00708641	0	0	expressed protein
Os06g0152700	LOC_Os06g05940	1.02058	0.00713344	0	0	DTA2, putative, expressed
Os04g0538400	LOC_Os04g45520	1.9166	0.00714705	0	OsNodulin-like1, Nodulin-like1	integral membrane protein, putative, expressed
Os03g0129400	LOC_Os03g03724	1.57617	0.00718588	0	0	expressed protein
Os08g0551300	LOC_Os08g43750	0.807064	0.00719842	0	0	carrier, putative, expressed
Os04g0569100	LOC_Os04g48070	0.68348	0.00722792	Roc4(t), Roc4, GL2-4	Rice outmost cell-specific gene 4(t), Rice outermost cell-specific gene-4, Homeobox-leucine zipper protein ROC4, Homeodomain transcription factor ROC4, HD-ZIP protein ROC4, Protein RICE OUTERMOST CELL-SPECIFIC 4, GLABRA 2-like homeobox protein 4	homeobox and START domains containing protein, putative, expressed
Os02g0774200	LOC_Os02g53410	0.753434	0.00726134	0	0	expressed protein
Os05g0580000	LOC_Os05g50380	0.630789	0.00726657	OsAGPL3, APL3, OsAPL3, AGPlar, OsAGPL1, AGPL1	sativa ADP-glucose pyrophosphorylase large subunit 3, ADP-glucose Pyrophosphorylase large subunit 3, AGPase large subunit 3, AGPase large unit 1, AGPase L1	glucose-1-phosphate adenylyltransferase large subunit, chloroplast precursor, putative, expressed
Os05g0406300	None	0.626148	0.00730053	-	-	-
Os02g0625900	LOC_Os02g41610	1.02469	0.00734194	0	0	expressed protein
Os07g0607400	LOC_Os07g41650	0.900671	0.00740757	OsPME20, OsEnS-109	pectin methylesterase 20, endosperm-specific gene 109	pectinesterase, putative, expressed
Os01g0163000	LOC_Os01g06920	1.51681	0.00757306	0	0	resistance protein SlVe1 precursor, putative, expressed
Os03g0161200	LOC_Os03g06520	0.616223	0.00758272	OsSultr3;2, OsSul3;2	sulphate transporter 3;2	sulfate transporter, putative, expressed
Os03g0287100	LOC_Os03g17800	0.614007	0.00768344	0	0	phosphatidylinositol transfer protein alpha isoform, putative, expressed
Os04g0507400	LOC_Os04g42830	1.85414	0.00776405	0	0	transferase family protein, putative, expressed
Os04g0497000	LOC_Os04g41960	0.972197	0.00784278	OsNADPH1, NADPH1	NADPH oxidoreductase 1	NADP-dependent oxidoreductase, putative, expressed
Os03g0161800	LOC_Os03g06620	1.04415	0.0079164	Sip2A, ARD 2, ARD2, OsARD2, OsARD, IDI1	submergence-induced protein 2A, 1, 2-dihydroxy-3-keto-5-methylthiopentene dioxygenase 2, Aci-reductone dioxygenase 2, Submergence-induced protein 2A, acireductone dioxygenase 2, submergence-induced protein2A, aci-reductone-dioxygenase-like protein, Fe-deficiency-induced protein 1	1,2-dihydroxy-3-keto-5-methylthiopentene dioxygenase protein, putative, expressed
Os10g0570200	LOC_Os10g42040	1.31999	0.0079164	0	0	expressed protein
Os05g0125100	LOC_Os05g03440	1.01587	0.00795194	0	0	expressed protein
Os12g0589100	LOC_Os12g39860	0.672948	0.00801328	OsAPT1, APRT, APT1	Adenine phosphoribosyltransferase 1	phosphoribosyl transferase, putative, expressed
Os09g0419500	LOC_Os09g25190	0.907849	0.00802417	qSSR9-1	candidate gene for qSSR9-1	protein binding protein, putative, expressed
Os01g0829100	LOC_Os01g61330	0.682088	0.00802479	0	0	ankyrin homolog precursor, putative, expressed
Os04g0503200	LOC_Os04g42451	0.596567	0.00809025	0	0	expressed protein
Os02g0538400	LOC_Os02g33540	0.661355	0.00836293	0	0	translational activator family protein, putative, expressed
Os11g0552500	LOC_Os11g35080	1.13541	0.00858361	0	0	expressed protein
Os10g0544200	LOC_Os10g39750	0.721233	0.00861429	OsbHLH004	basic helix-loop-helix protein 004	inducer of CBF expression 2, putative, expressed
Os05g0542800	LOC_Os05g46510	0.902485	0.0086146	OsPGL9, PGL9	Polygalacturonases-Like 9, PG-like 9	polygalacturonase, putative, expressed
Os08g0205800	LOC_Os08g10500	0.647833	0.00880688	0	0	expressed protein
Os11g0291500	LOC_Os11g18730	0.841531	0.00895531	-	-	-
Os03g0777000	LOC_Os03g56580	0.789319	0.00903318	ONAC066, ONAC66	NAC domain-containing protein 066, NAC domain-containing protein 66	no apical meristem protein, putative, expressed
Os04g0320000	None	0.709861	0.00909445	-	-	-
Os01g0234100	LOC_Os01g13300	0.751059	0.00913715	0	0	B3 DNA binding domain containing protein, expressed
Os04g0402200	LOC_Os04g32960	1.5546	0.00915929	0	0	TUDOR protein with multiple SNc domains, putative, expressed
Os12g0209300	LOC_Os12g10670	0.805201	0.00918371	0	0	AAA-type ATPase family protein, putative, expressed
Os10g0467000	LOC_Os10g32940	0.716327	0.00926825	0	0	expressed protein
Os04g0127800	LOC_Os04g03860	0.975681	0.00930638	OsMED15_1, MED15_1, OsKIX_3, KIX_3	KIX domain protein 3, Mediator 15_1	expressed protein
Os08g0488800	LOC_Os08g38130	0.963842	0.0093411	0	0	cytokinin-O-glucosyltransferase 1, putative, expressed
Os02g0596900	LOC_Os02g38340	0.678658	0.00949566	0	0	actin, putative, expressed
Os02g0592000	LOC_Os02g37890	1.49232	0.00958334	0	0	retrotransposon protein, putative, unclassified, expressed
Os02g0226200	LOC_Os02g13290	1.05057	0.00959443	0	0	phosphoethanolamine/phosphocholine phosphatase, putative, expressed
Os03g0663500	LOC_Os03g46070	1.36502	0.00972511	TLP, PR5	Thaumatin-like protein	thaumatin, putative, expressed
Os03g0170600	LOC_Os03g07450	0.96495	0.00975619	Oshox21, OsHox21	rice homeobox gene 21, Homeobox-leucine zipper protein HOX21, Homeodomain transcription factor HOX21, HD-ZIP protein HOX21	homeobox associated leucine zipper, putative, expressed
Os01g0882800	LOC_Os01g66010	1.49756	0.00976277	OsAAP11E, AAP11E, OsAAP8, AAP8	amino acid permease 11E, amino acid permease 8, amino acid/auxin permease 8	amino acid transporter, putative, expressed
Os06g0685300	LOC_Os06g47130	0.735642	0.00986594	OsNTMC2T1.5	N-terminal-TM-C2 domain protein 1.5, N-terminal trans- membrane and C2 domain protein 1.5, NTMC2 type 1.5 protein, NTMC2 family gene 1.5	C2 domain containing protein, expressed
Os03g0638400	LOC_Os03g43750	1.31827	0.00992179	0	0	retrotransposon, putative, centromere-specific, expressed
Os03g0196400	LOC_Os03g10030	0.674753	0.0099322	0	0	membrane associated DUF588 domain containing protein, putative, expressed
Os05g0332300	LOC_Os05g26820	0.608679	0.0101102	OsCIPK18	CBL-interacting protein kinase 18	CAMK_KIN1/SNF1/Nim1_like.20 - CAMK includes calcium/calmodulin depedent protein kinases, expressed
Os05g0324700	LOC_Os05g25920	0.822986	0.0101847	0	0	expressed protein
Os06g0591400	LOC_Os06g39120	0.986583	0.0102188	0	0	expressed protein
Os07g0592100	LOC_Os07g40250	1.21222	0.0102823	0	0	sex determination protein tasselseed-2, putative, expressed
Os02g0714600	LOC_Os02g48390	1.0427	0.0103016	0	0	phosphoribosyl transferase, putative, expressed
Os01g0608900	None	0.714806	0.0104924	-	-	-
Os05g0366300	LOC_Os05g30340	0.717004	0.0105222	0	0	expressed protein
Os03g0216700	LOC_Os03g11734	0.725335	0.010758	OsFRDL1, FRDL1	FRD3-like protein 1	MATE efflux protein, putative, expressed
Os08g0429225	None	0.606811	0.0107599	-	-	-
Os01g0757051	None	0.674415	0.0107909	-	-	-
Os04g0445300	LOC_Os04g36770	0.972685	0.0109498	0	0	PME/invertase inhibitor, putative, expressed
Os05g0116600	LOC_Os05g02570	1.51818	0.0109498	Os_F0617	0	F-box protein interaction domain containing protein, expressed
Os05g0579600	LOC_Os05g50340	1.1608	0.0110306	0	0	MYB family transcription factor, putative, expressed
Os04g0259150	None	1.03336	0.0110531	-	-	-
Os05g0206800	None	0.639123	0.0111218	-	-	-
Os02g0483800	LOC_Os02g28200	0.947867	0.0111305	0	0	transferase family protein, putative, expressed
Os01g0663300	LOC_Os01g47400	0.664218	0.0111724	0	0	OsMan01 - Endo-Beta-Mannanase, expressed
Os11g0633600	None	0.730664	0.0112201	-	-	-
Os10g0502300	LOC_Os10g35830	0.84442	0.0113456	0	0	expressed protein
Os08g0538200	LOC_Os08g42570	0.99159	0.0115142	0	0	plant protein of unknown function domain containing protein, expressed
Os03g0351700	LOC_Os03g22820	0.845025	0.0115967	0	0	expressed protein
Os01g0736100	LOC_Os01g53430	1.12279	0.011602	OsUGT706C1	UDP-dependent glucosyltransferase 706C1, UDP-dependent glycosyltransferase 706C1	anthocyanidin 5,3-O-glucosyltransferase, putative, expressed
Os04g0191400	LOC_Os04g11390	0.6649	0.0116097	0	0	expressed protein
Os06g0641200	LOC_Os06g43384	0.68419	0.0116312	0	0	cytochrome P450, putative, expressed
Os02g0327500	LOC_Os02g22160	0.649959	0.0116957	0	0	DNA binding protein, putative, expressed
Os09g0423500	LOC_Os09g25570	0.714565	0.0124013	0	0	aspartic proteinase, putative, expressed
Os03g0709300	LOC_Os03g50160	0.731972	0.0125097	OsUCL9	uclacyanin-like protein 9	plastocyanin-like domain containing protein, putative, expressed
Os07g0637700	LOC_Os07g44370	0.894451	0.0126394	0	0	dirigent, putative, expressed
Os08g0114200	LOC_Os08g02220	0.607976	0.0127309	OsGH9B16	glycoside hydrolase OsGH9B16, glycoside hydrolase 9B16	endoglucanase, putative, expressed
Os01g0225000	LOC_Os01g12520	1.42715	0.0127543	0	0	mitochondrial carrier protein, putative, expressed
Os06g0524400	LOC_Os06g33330	0.710219	0.0127836	OsTBL49, TBL49	trichome birefringence-like 49	powdery mildew resistant protein 5, putative, expressed
Os07g0677300	LOC_Os07g48030	0.940587	0.0129273	POXgX9, OsPOXgX9, prx112	PeroxidasegX9, Peroxidase gX9, Peroxidase-gX9, class III peroxidase 112	peroxidase precursor, putative, expressed
Os02g0178800	LOC_Os02g08230	1.11134	0.013086	OsGL1-2	Glossy1-homologous gene 2	WAX2, putative, expressed
Os06g0574700	None	1.43309	0.0130986	-	-	-
Os08g0112700	LOC_Os08g02070	0.603333	0.0131312	OsMADS26, FDRMADS3, RMADS220	MADS box gene26, MADS-box transcription factor 26	OsMADS26 - MADS-box family gene with MIKCc type-box, expressed
Os09g0345300	LOC_Os09g17630	0.751456	0.0133559	0	0	receptor-like protein kinase 2, putative, expressed
Os02g0751100	LOC_Os02g51540	0.721498	0.0134538	0	0	eukaryotic aspartyl protease domain containing protein, expressed
Os02g0275200	LOC_Os02g17534	1.47603	0.0134995	0	0	xyloglucan fucosyltransferase, putative, expressed
Os01g0737100	LOC_Os01g53550	1.26563	0.0135089	0	0	expressed protein
Os04g0619800	LOC_Os04g52880	0.746106	0.0137238	0	0	expressed protein
Os11g0291450	LOC_Os11g18730	0.956948	0.0137751	0	0	glycosyl hydrolase family 3 protein, putative, expressed
Os06g0514800	LOC_Os06g32240	1.33598	0.0138031	OsTHI9, THI9, Osthi1, thi1	Thionin 9, thionin 1	THION9 - Plant thionin family protein precursor, expressed
Os05g0170200	LOC_Os05g07810	0.734631	0.0138138	0	0	universal stress protein domain containing protein, putative, expressed
Os03g0675300	LOC_Os03g47190	0.932779	0.0138215	0	0	expressed protein
Os07g0588600	LOC_Os07g39960	0.880692	0.0139303	0	0	ZOS7-07 - C2H2 zinc finger protein, expressed
Os03g0834050	LOC_Os03g61829	1.34568	0.013979	OsHAD1	haloacid dehalogenase 1	haloacid dehalogenase-like hydrolase family protein, putative, expressed
Os07g0194100	LOC_Os07g09610	0.685539	0.0140835	0	0	CAMK_KIN1/SNF1/Nim1_like_AMPKh.1 - CAMK includes calcium/calmodulin depedent protein kinases, expressed
Os10g0335000	LOC_Os10g18870	1.63732	0.0141122	0	0	dirigent, putative, expressed
Os02g0671800	LOC_Os02g45040	1.0802	0.0141686	0	0	retrotransposon protein, putative, unclassified, expressed
Os01g0111700	LOC_Os01g02130	0.80492	0.0142357	0	0	expressed protein
Os05g0464100	LOC_Os05g38850	0.903493	0.0146003	OsMCM8	mini-chromosome maintenance protein 8	MCM8 - Putative minichromosome maintenance MCM family subunit 8, expressed
Os02g0134400	LOC_Os02g04170	0.809961	0.0147477	OsLASPO	L-aspartate oxidase	L-aspartate oxidase 1, putative, expressed
Os07g0120900	LOC_Os07g02980	0.607365	0.0150401	0	0	expressed protein
Os02g0160800	None	1.53312	0.0150607	-	-	-
Os01g0934800	LOC_Os01g70850	1.00718	0.0152462	Pir7b	Pyricularia oryzae resistance R7b, Magnaporthe grisea resistance-R7b, Blast resistance R7b	esterase, putative, expressed
Os04g0231200	None	0.729657	0.0152723	-	-	-
Os06g0592200	None	1.55422	0.0152723	-	-	-
Os04g0642000	LOC_Os04g54930	0.6251	0.0154271	OsABCB16, ABCB16, OsPGP16, OsMDR12	ABC transporter superfamily ABCB subgroup member 16, P-Glycoprotein 16, multidrug resistance 12	ABC transporter, ATP-binding protein, putative, expressed
Os01g0754800	LOC_Os01g55080	0.985245	0.0154271	0	0	expressed protein
Os11g0181400	LOC_Os11g07912	0.689423	0.0154364	OsMLO11, MLO11	powdery-MiLdew-resistance gene O11, Mildew resistance Locus O-11	MLO domain containing protein, putative, expressed
Os03g0787200	LOC_Os03g57330	0.591141	0.0155281	0	0	IQ calmodulin-binding motif domain containing protein, expressed
Os01g0823100	LOC_Os01g60770	0.682591	0.0156694	OsEXP2, OsEXP2(Os-EXP2), Os-EXP2, EXPA2, OsEXPA2, OsaEXPa1.23, RiExB, RiExC, Os-EXPA2	Rice expansin-2, Expansin-A2, Alpha-expansin-2	expansin precursor, putative, expressed
Os05g0161500	LOC_Os05g06920	0.968238	0.0156843	0	0	relA-SpoT like protein RSH4, putative, expressed
Os02g0771400	LOC_Os02g53160	0.64189	0.015814	OsPFA-DSP2, OsPP39	plant and fungi atypical dual-specificity phosphatase 2, Protein phosphatase 39	tyrosine phosphatase family protein, putative, expressed
Os07g0180800	LOC_Os07g08320	0.818686	0.0158369	0	0	RNA recognition motif containing protein, expressed
Os01g0897700	LOC_Os01g67240	0.593229	0.0158574	OsFH1, FH1	Formin homology 1, type I Formin, forming family protein 1, FH2 protein 1, FH2 domain protein 1	formin-like protein 1 precursor, putative, expressed
Os06g0216700	LOC_Os06g11310	0.624955	0.0160319	OsSCL3	stellacyanin-like protein 3	plastocyanin-like domain containing protein, putative, expressed
Os03g0434800	LOC_Os03g32050	1.42674	0.0161373	PRX2, OsPRX2	Peroxidase 2	peroxidase precursor, putative, expressed
Os01g0832600	LOC_Os01g61610	1.29184	0.0164482	2-ODD5, Os2-ODD5, Os2ODD5	2-oxoglutarate-dependent dioxygenase 5	flavonol synthase/flavanone 3-hydroxylase, putative, expressed
Os02g0312800	LOC_Os02g20870	0.740874	0.0166613	OsSNI1	Suppressor of NPR1-1, Inducible 1	SNI1, putative, expressed
Os03g0676400	LOC_Os03g47280	0.807557	0.0166714	OsVQ13	VQ motif-containing protein 13	VQ domain containing protein, putative, expressed
Os03g0780200	LOC_Os03g56782	0.693588	0.0167158	0	0	expressed protein
Os03g0280800	LOC_Os03g17230	0.851453	0.0167465	OsUXS1, UXS-1	UDP-xylose synthase 1, UDP-glucuronic acid decarboxylase 1	NAD dependent epimerase/dehydratase family domain containing protein, expressed
Os12g0592900	LOC_Os12g40180	1.16189	0.0167541	0	0	expressed protein
Os02g0523201	None	1.53839	0.0170832	-	-	-
Os05g0491700	LOC_Os05g41250	1.17174	0.0171197	OsVQ20	VQ motif-containing protein 20	VQ domain containing protein, putative, expressed
Os06g0592400	LOC_Os06g39230	1.05188	0.0171197	OsALDH2B2	aldehyde dehydrogenase, Aldehyde dehydrogenase 2B2	aldehyde dehydrogenase, putative, expressed
Os09g0444900	LOC_Os09g27260	0.8831	0.017203	0	0	plant viral response family protein, putative, expressed
Os01g0137950	LOC_Os01g04550	1.38035	0.017203	OsRLCK23	Receptor-like Cytoplasmic Kinase 23	expressed protein
Os05g0436100	LOC_Os05g36050	0.703682	0.0173942	0	0	serine/threonine-protein kinase, putative, expressed
Os05g0153300	LOC_Os05g06140	1.11227	0.017409	0	0	lipase, putative, expressed
Os02g0731900	LOC_Os02g49920	1.52584	0.0174232	0	0	3-ketoacyl-CoA synthase, putative, expressed
Os01g0762900	LOC_Os01g55720	0.61749	0.0174902	0	0	expressed protein
Os01g0652100	LOC_Os01g46350	0.755431	0.0175861	OsTBL21, TBL21	trichome birefringence-like 21	proteins of unknown function domain containing protein, expressed
Os06g0604300	LOC_Os06g40180	0.874235	0.0177173	OsPLDalpha5, RPLD4, OsPLDeta3	Phospholipase D alpha 5, phospholipase Dalpha5, phospholipase D eta 3	phospholipase D, putative, expressed
Os01g0793800	LOC_Os01g58130	1.04281	0.0177346	0	0	expressed protein
Os08g0497300	LOC_Os08g38850	0.643439	0.0177823	OsSNDP9, SNDP9	Sec14-nodulin domain-containing protein 9, Sec14-nodulin domain protein 9	phosphatidylinositol transfer, putative, expressed
Os02g0605900	LOC_Os02g39330	0.616949	0.0178388	Cht6	Chitinase6, Chitinase 6, Pathogenesis related (PR)-3 chitinase 6, Chitinase-6	CHIT1 - Chitinase family protein precursor, expressed
Os01g0861000	LOC_Os01g64190	0.605891	0.0179332	0	0	expressed protein
Os01g0674400	LOC_Os01g48360	0.648413	0.018038	0	0	expressed protein
Os10g0577100	LOC_Os10g42640	0.585732	0.0181258	0	0	expressed protein
Os06g0523300	LOC_Os06g33200	1.34882	0.018493	0	0	expressed protein
Os05g0130300	LOC_Os05g03960	1.08048	0.0185243	0	0	expressed protein
Os04g0384200	LOC_Os04g31524	0.585571	0.0185668	0	0	expressed protein
Os01g0748300	LOC_Os01g54450	1.51251	0.0185729	0	0	DUF584 domain containing protein, putative, expressed
Os10g0555600	LOC_Os10g40700	0.593468	0.018588	OsEXPB6, osaEXPb1.8, EXPb1.8	Expansin-B6, Beta-expansin-6	expansin precursor, putative, expressed
Os01g0225500	LOC_Os01g12570	0.852166	0.0186218	0	0	3-methyl-2-oxobutanoate hydroxymethyltransferase, putative, expressed
Os04g0537100	LOC_Os04g45370	0.674245	0.0189669	OsSAUR19	Small auxin-up RNA 19	OsSAUR19 - Auxin-responsive SAUR gene family member, expressed
Os05g0467700	LOC_Os05g39150	1.13679	0.0190856	0	0	expressed protein
Os01g0696500	None	0.769427	0.0191302	-	-	-
Os02g0569900	LOC_Os02g36110	1.18166	0.0194236	OsCYP76M7, CYP76M10, OsCYP76M10	Cytochrome P450 76M7	cytochrome P450, putative, expressed
Os08g0105700	LOC_Os08g01480	1.14044	0.019626	0	CYP450-Like Gene, CYP-like protein	cytochrome P450, putative, expressed
Os01g0118400	LOC_Os01g02900	0.680658	0.0201667	0	0	glycosyltransferase, putative, expressed
Os09g0491852	LOC_Os09g31514	0.74443	0.0201871	CCR1, OsCCR1, OsCCR14, CCR14	Cinnamoyl-CoA Reductase 1, CCR-like 1, Cinnamoyl-CoA reductase 14	dihydroflavonol-4-reductase, putative, expressed
Os02g0276200	LOC_Os02g17620	0.599849	0.0202173	0	0	isochorismatase family protein, putative, expressed
Os09g0480400	LOC_Os09g30280	0.768789	0.0203655	0	0	glycosyl transferase 8 domain containing protein, putative, expressed
Os02g0577300	LOC_Os02g36770	0.809021	0.0204555	0	0	galactosyltransferase family protein, putative, expressed
Os10g0495400	LOC_Os10g35260	0.645285	0.0205208	PPR458, PPR7, PPR4	pentatricopeptide repeat (PPR)-encoding gene 458, pentatricopeptide repeat-containing protein 458, pentatricopeptide repeat protein 7, pentatricopeptide repeat motif containing gene 4, PPR motif-containing gene 4	Rf1, mitochondrial precursor, putative, expressed
Os05g0336200	LOC_Os05g27050	0.799071	0.0205325	0	0	peptide transporter, putative, expressed
Os01g0805500	LOC_Os01g59110	1.21929	0.0207331	OsUGT87C1	UDP-glucose-dependent glycosyltransferase 87C1	indole-3-acetate beta-glucosyltransferase, putative, expressed
Os04g0602500	LOC_Os04g51340	1.14636	0.0208794	0	0	pectinacetylesterase domain containing protein, expressed
Os03g0183900	LOC_Os03g08560	1.26471	0.0210005	-	-	-
Os05g0487300	LOC_Os05g40890	0.73054	0.0215289	0	0	expressed protein
Os01g0611000	LOC_Os01g42520	1.05353	0.0216595	0	0	expressed protein
Os01g0678100	LOC_Os01g48640	0.856601	0.0216867	0	0	expressed protein
Os07g0490100	LOC_Os07g30760	0.76631	0.0218012	UGT709A4	UDP-dependent glucosyltransferase 709A4	UDP-glucoronosyl and UDP-glucosyl transferase domain containing protein, expressed
Os01g0954000	LOC_Os01g72460	0.733554	0.0218264	0	0	NADPH quinone oxidoreductase, putative, expressed
Os03g0729700	LOC_Os03g51984	0.649719	0.0220838	0	0	differentiation protein, putative, expressed
Os02g0106100	LOC_Os02g01590	1.02439	0.0221624	OSINV3, OsINV3, INV3, OsVIN2, VIN2, VINV	invertase 3, fructosyl transferase, vacuolar invertase 2	glycosyl hydrolases, putative, expressed
Os03g0807500	LOC_Os03g59280	0.737842	0.0221911	OsSCL1	stellacyanin-like protein 1	plastocyanin-like domain containing protein, putative, expressed
Os05g0239151	None	0.583907	0.0222787	-	-	-
Os05g0257333	None	0.93378	0.0223898	-	-	-
Os10g0556100	LOC_Os10g40730	0.650431	0.0224272	OsEXPB4, OsaEXPb1.7, EXPb1.7	Expansin-B4, Beta-expansin-4	expansin precursor, putative, expressed
Os03g0385400	LOC_Os03g26820	0.586369	0.0226991	OsLLA1, OsLTPG6, OsLTPg6, OsLTPL1, LLA1, LTPG6, LTPg6, LTPL1	non-specific lipid transfer protein-like AGP 1, non-specific lipid transfer protein-like arabinogalactan protein 1, GPI-anchored non-specific lipid transfer protein 6, type G nsLTP 6, type G non-specific lipid transfer protein 6, non-specific lipid transfer protein-like protein 1	LTPL52 - Protease inhibitor/seed storage/LTP family protein precursor, expressed
Os04g0111225	LOC_Os04g02050	0.645847	0.0227633	-	-	-
Os10g0530600	LOC_Os10g38720	1.12119	0.0228843	OsGSTU48	0	glutathione S-transferase, putative, expressed
Os01g0170700	LOC_Os01g07600	1.1318	0.0229328	0	0	expressed protein
Os03g0303100	LOC_Os03g19090	0.763692	0.022962	0	0	expressed protein
Os11g0702100	LOC_Os11g47600	0.85857	0.0231435	0	0	glycosyl hydrolase, putative, expressed
Os04g0636400	LOC_Os04g54390	0.630891	0.0231842	0	0	nuclease PA3, putative, expressed
Os04g0325300	LOC_Os04g25900	0.85816	0.0232264	0	0	go35 NBS-LRR, putative, expressed
Os02g0155300	None	0.90729	0.0232745	-	-	-
Os04g0382400	LOC_Os04g31350	0.807	0.0232884	0	0	expressed protein
Os03g0643250	LOC_Os03g44140	0.614814	0.0233218	-	-	-
Os05g0548900	LOC_Os05g47540	1.12161	0.0233861	OsPEAMT2	Phosphoethanolamine N-Methyltransferase 2	CPuORF26 - conserved peptide uORF-containing transcript, expressed
Os05g0395400	LOC_Os05g32860	0.615001	0.0233957	0	0	expressed protein
Os04g0450000	LOC_Os04g37700	0.597852	0.0235363	0	0	expressed protein
Os04g0326100	LOC_Os04g25970	0.83062	0.0237024	0	0	cytokinin-O-glucosyltransferase 2, putative, expressed
Os02g0219200	LOC_Os02g12730	0.712211	0.0237054	OsBgal7, OsBGal7, CARSR12	Beta-galactosidase 4, Lactase 4	beta-galactosidase precursor, putative, expressed
Os01g0849500	None	0.968892	0.0237054	-	-	-
Os12g0170800	LOC_Os12g07310	0.816368	0.0238597	0	0	citrate-binding protein precursor, putative, expressed
Os08g0204632	LOC_Os08g10400	0.59786	0.0239414	0	0	expressed protein
Os03g0117300	LOC_Os03g02610	0.615819	0.0239578	0	0	glycosyl hydrolases family 16 protein, protein, expressed
Os03g0247300	LOC_Os03g14310	0.718108	0.0240602	0	0	expressed protein
Os01g0879200	LOC_Os01g65700	1.20824	0.0241025	DRR206	Disease-resistance response gene/DRR206	expressed protein
Os08g0387050	None	0.975387	0.0243937	-	-	-
Os03g0233900	LOC_Os03g13140	1.06332	0.0244645	HB1, OsHB1, GLB1A, rHb1, ORYsa GLB1a, nsHb1, OsNSHB1, hb1, nsHb, OsPgb1.1, Pgb1.1	Non-symbiotic hemoglobin 1, class 1 rice nonsymbiotic hemoglobin, class 1 nonsymbiotic hemoglobin, Non-legume hemoglobin, Phytogb1.1, phytoglobin 1.1	non-symbiotic hemoglobin 2, putative, expressed
Os09g0466300	LOC_Os09g29120	0.92053	0.0250568	0	0	GRAM domain containing protein, expressed
Os02g0656100	LOC_Os02g43900	0.655981	0.0253435	0	0	expressed protein
Os11g0643600	LOC_Os11g42410	1.06013	0.0253515	0	0	expressed protein
Os05g0393700	LOC_Os05g32710	0.646546	0.0253807	OsISA2	isoamylase-2, isoamylase 2	Alpha amylase, catalytic domain containing protein, expressed
Os03g0231650	LOC_Os03g12900	0.622943	0.0254821	0	0	squalene monooxygenase, putative, expressed
Os03g0652000	LOC_Os03g44890	1.15275	0.0257635	0	0	anthranilate phosphoribosyltransferase, putative, expressed
Os10g0504900	LOC_Os10g36100	1.58647	0.0260696	OsLTP2.9, OsLtpII.9, LTP2.9, LtpII.9	non-specific lipid transfer protein 2.9, lipid transfer protein 2.9, type 2 non-specific lipid transfer protein 9	LTPL157 - Protease inhibitor/seed storage/LTP family protein precursor, expressed
Os05g0155800	LOC_Os05g06380	1.44816	0.026226	0	0	transferase family protein, putative, expressed
Os11g0598800	LOC_Os11g38610	0.936032	0.0265486	OsUCH	ubiquitin C-terminal hydrolase	expressed protein
Os09g0455900	LOC_Os09g28280	0.647409	0.0266366	0	0	gibberellin receptor GID1L2, putative, expressed
Os10g0349300	LOC_Os10g20830	1.50175	0.0267882	OsHyPRP09, HyP/GRP09, OsHyPRP9, HyP/GRP9	hybrid proline- or glycine-rich protein 9	LTPL133 - Protease inhibitor/seed storage/LTP family protein precursor, expressed
Os02g0321600	LOC_Os02g21640	1.31636	0.0268521	0	0	expressed protein
Os04g0434700	LOC_Os04g35510	0.654868	0.0270951	-	-	-
Os12g0128000	LOC_Os12g03440	0.830254	0.0271839	OsFbox638, Os_F0021	F-box protein 638	OsFBX436 - F-box domain containing protein, expressed
Os09g0465400	LOC_Os09g29050	0.954702	0.0273017	0	0	mitochondrial carrier protein, putative, expressed
Os07g0411200	LOC_Os07g22840	0.811935	0.027317	OsRFPH2-13	RING finger protein OsRFPH2-13, RING-H2 protein 13	anaphase-promoting complex subunit 11, putative, expressed
Os04g0476600	LOC_Os04g40070	0.817018	0.0273519	0	0	GRAM and C2 domains containing protein, putative, expressed
Os07g0480800	LOC_Os07g29750	0.682836	0.0273733	OsXTH21	xyloglucan endotransglucosylase/hydrolase, xyloglucan endotransglucosylase 21	glycosyl hydrolases family 16, putative, expressed
Os04g0110100	LOC_Os04g01950	0.90616	0.0277077	0	0	legume lectins beta domain containing protein, putative, expressed
Os08g0388900	LOC_Os08g29900	1.15705	0.0278388	0	0	expressed protein
Os02g0208500	LOC_Os02g11770	0.815805	0.0279289	OsCDT4	sativa DcCDT1 homologue 4, cadmium tolerance 4	expressed protein
Os07g0576500	LOC_Os07g38890	0.681997	0.0279442	OsGH3-9	0	OsGH3.9 - Probable indole-3-acetic acid-amido synthetase, expressed
Os01g0171100	LOC_Os01g07640	1.02429	0.0280552	0	0	ankyrin, putative, expressed
Os08g0269700	LOC_Os08g16830	0.85927	0.0283089	0	0	retrotransposon protein, putative, SINE subclass, expressed
Os02g0233200	LOC_Os02g13900	0.93578	0.0283384	OsBZR4	BRASSINAZOLE-RESISTANT4	BES1/BZR1 homolog protein, putative, expressed
Os08g0193900	LOC_Os08g09450	1.02407	0.0286726	OsFbox413, Os_F0321	F-box protein 413	OsFBL41 - F-box domain and LRR containing protein, expressed
Os05g0438500	LOC_Os05g36260	1.04043	0.0287874	0	sPPase, Soluble Inorganic Pyrophosphatase	soluble inorganic pyrophosphatase, putative, expressed
Os03g0279801	None	0.754631	0.0289609	-	-	-
Os12g0191500	LOC_Os12g08920	1.28443	0.0295029	prx137	class III peroxidase 137	peroxidase precursor, putative, expressed
Os11g0582000	LOC_Os11g37210	0.768907	0.029874	0	0	MTN26L5 - MtN26 family protein precursor, expressed
Os06g0245900	LOC_Os06g13670	0.643473	0.0299507	Orysa;DEL2	DP-LIKE 2	E2F family transcription factor protein, putative, expressed
Os08g0503000	LOC_Os08g39330	1.00546	0.0306086	0	0	skin secretory protein xP2 precursor, putative, expressed
Os12g0621700	LOC_Os12g42700	0.637117	0.0310572	0	0	expressed protein
Os01g0960900	None	0.786194	0.0316783	-	-	-
Os06g0639200	LOC_Os06g43220	1.19478	0.0321423	AP2/EREBP#059, AP2-4	APETALA2/ethylene-responsive element binding protein 59, APETALA2-4	AP2 domain containing protein, expressed
Os01g0174700	LOC_Os01g07940	0.604876	0.0323851	OsPIDL	OsPINOID-like, OsPIDlike	AGC_PVPK_like_kin82y.3 - ACG kinases include homologs to PKA, PKG and PKC, expressed
Os11g0241700	LOC_Os11g13750	1.27449	0.0325167	0	0	expressed protein
Os07g0526400	LOC_Os07g34260	1.10759	0.0325278	OsPKS15	polyketide synthase 15	chalcone and stilbene synthases, putative, expressed
Os05g0114000	LOC_Os05g02310	0.605158	0.0335721	0	sPPase, Soluble Inorganic Pyrophosphatase	soluble inorganic pyrophosphatase, putative, expressed
Os05g0450600	LOC_Os05g37800	0.719108	0.0336133	0	0	DUF740 domain containing protein, expressed
Os08g0194900	LOC_Os08g09570	1.1713	0.0336508	-	-	-
Os03g0149000	LOC_Os03g05500	0.601802	0.0339432	OsCrll1, OsLBD3-1, LBD3-1	Crl1-like 1, lateral organ boundaries domain 3-1	DUF260 domain containing protein, putative, expressed
Os05g0270000	LOC_Os05g18750	0.757362	0.0339939	0	0	ribosomal protein L25, putative, expressed
Os05g0145100	LOC_Os05g05290	0.942547	0.0347901	0	0	expressed protein
Os04g0552300	LOC_Os04g46660	0.59514	0.0349488	CycU2;1, CycU2;os;1, Orysa;CycU2;1, OsCYCP3;1, CYC U2	U-type cyclin 2;1, P-type cyclin 3;1, U-type cyclin 2	cyclin, putative, expressed
Os11g0171700	LOC_Os11g07050	0.757037	0.0349663	0	0	FHA domain containing protein, putative, expressed
Os09g0490750	None	1.1248	0.035111	-	-	-
Os03g0237100	LOC_Os03g13390	0.899537	0.0352127	OsDMAS1	sativa deoxymugineic acid synthase1, Deoxymugineic acid synthase1, Deoxymugineic acid synthase 1, deoxymugineic acid synthase1	oxidoreductase, aldo/keto reductase family protein, putative, expressed
Os04g0607500	LOC_Os04g51820	1.16178	0.0355019	OsHKT4, OsHKT1;1, HKT1;1, OsHKT2, RNC4	High-affinity K+ Transporter 4, Root Na+ Content 4	OsHKT1;1 - Na+ transporter, expressed
Os07g0531400	LOC_Os07g34710	1.00553	0.0356196	prx104	class III peroxidase 104	peroxidase precursor, putative, expressed
Os03g0852800	LOC_Os03g63580	0.695786	0.0357907	OsNPC3, OsNPC4, NPC3	Non-specific phospholipase C4	phosphoesterase family protein, putative, expressed
Os01g0950700	LOC_Os01g72190	0.764735	0.0358235	0	0	expressed protein
Os02g0166875	None	1.04814	0.0359559	-	-	-
Os04g0545250	None	0.927358	0.0360379	-	-	-
Os06g0187500	LOC_Os06g08830	0.820848	0.0360547	0	0	UDP-glucoronosyl and UDP-glucosyl transferase, putative, expressed
Os07g0663600	LOC_Os07g46840	1.04375	0.0362382	OsSDR110C-MI2, SDR110C-MI2	short-chain alcohol dehydrogenase/reductase 110C-MI2, OsSDR110C family member MI2	oxidoreductase, short chain dehydrogenase/reductase family domain containing protein, expressed
Os03g0752500	LOC_Os03g54130	1.21196	0.0364141	0	0	cysteine protease 1 precursor, putative, expressed
Os06g0645500	LOC_Os06g43770	0.96314	0.0364386	0	0	expressed protein
Os11g0216900	LOC_Os11g11050	0.933307	0.0366853	OsIDI2, IDI2	Fe-deficiency-induced protein 2	initiation factor 2 subunit family domain containing protein, expressed
Os10g0541000	LOC_Os10g39520	0.622277	0.036863	OsMLO4, OsMLO1, MLO1	powdery-MiLdew-resistance gene O1, powdery-MiLdew-resistance gene O4, Mildew resistance Locus O-1	MLO domain containing protein, putative, expressed
Os10g0344900	LOC_Os10g20450	1.00721	0.0368921	0	0	MATE efflux family protein, putative, expressed
Os07g0533600	LOC_Os07g34920	0.824556	0.0371165	0	0	aspartic proteinase nepenthesin precursor, putative, expressed
Os11g0151200	None	1.07277	0.0372948	-	-	-
Os04g0681600	LOC_Os04g58504	0.622016	0.0373485	0	0	choline transporter-related, putative, expressed
Os01g0588200	LOC_Os01g40570	0.678354	0.0377978	OSVDAC3, osvdac3, OsVDAC3, VDAC3	voltage-dependent anion channel 3, voltage-dependent anion-selective channel 3	outer mitochondrial membrane porin, putative, expressed
Os05g0543400	LOC_Os05g46580	0.594534	0.0378267	OsFPPS2, FPPS2	farnesyl diphosphate synthase 2	polyprenyl synthetase, putative, expressed
Os06g0513943	LOC_Os06g32020	1.15923	0.0379004	OsTHI6, THI6	Thionin 6	THION6 - Plant thionin family protein precursor, expressed
Os01g0176050	None	1.01198	0.0380039	-	-	-
Os02g0756200	LOC_Os02g51970	0.786302	0.0382942	0	0	phosphate-induced protein 1 conserved region domain containing protein, expressed
Os04g0463400	LOC_Os04g38940	1.14989	0.0383854	OsVIT1;2, OsVIT1	vacuolar iron influxer VIT1;2, Vacuolar Iron Transporter 1	integral membrane protein, putative, expressed
Os09g0110300	LOC_Os09g02270	0.869491	0.0390117	OsCYL4, CYL4, OsCYL4a, OsCYL4b	cyclase-like 4	cyclase family protein, putative, expressed
Os05g0335800	LOC_Os05g27010	1.02264	0.039174	0	0	peptide transporter PTR3-A, putative, expressed
Os06g0513862	LOC_Os06g31960	0.918523	0.0391838	OsTHI5, THI5, Osthi5	Thionin 5	THION5 - Plant thionin family protein precursor, expressed
Os03g0170800	LOC_Os03g07470	0.789618	0.0396095	OsGRL5	GRX-like protein 5, glutaredoxin-like protein 5	glutaredoxin, putative, expressed
Os05g0580500	LOC_Os05g50410	0.610719	0.0396279	OsRad21-4, REC8, OsREC8, OsRAD21-4	Rad21-4 protein, RECombination 8	Rad21 / Rec8 like protein, putative, expressed
Os07g0131725	None	1.26377	0.0396852	-	-	-
Os07g0669500	LOC_Os07g47330	1.01756	0.0396867	fzp*, fzp, OsBD1, BD1, OsERF#078, OsERF078, OsERF78, ERF78, AP2/EREBP#133, AP2/EREBP133, BFL1	frizzy panicle, BRANCHED SILKLESS 1 homolog, ethylene response factor 78, APETALA2/ethylene-responsive element binding protein 133, BRANCHED FLORETLESS 1, FRIZZLE PANICLE	AP2 domain containing protein, expressed
Os08g0434632	LOC_Os08g33740	0.619222	0.0396998	-	-	-
Os08g0359050	LOC_Os08g27020	1.28724	0.0402474	0	0	expressed protein
Os12g0149300	LOC_Os12g05380	0.871165	0.0408715	OsGT3	glycosyltransferase 3	glycosyltransferase, putative, expressed
Os01g0805900	LOC_Os01g59150	0.587215	0.0410787	OsTUB4, TUBB4, OSTB-16, R1623, RTUB-1, Ostub16	beta tubulin 4, Tubulin beta-4 chain, Beta-4-tubulin, beta tubulin 1, beta-tubulin isotype 16	tubulin/FtsZ domain containing protein, putative, expressed
Os07g0484500	LOC_Os07g30110	0.63503	0.0412177	0	0	expressed protein
Os01g0551000	LOC_Os01g37040	0.753647	0.0412273	0	Conserved hypothetical protein	retrotransposon protein, putative, Ty1-copia subclass, expressed
Os02g0143200	LOC_Os02g05040	0.863261	0.0416983	0	SRL2-like gene, semi-rolled leaf 2-like gene	cyclin-related protein, putative, expressed
Os08g0518800	LOC_Os08g40680	0.970699	0.0417587	OsGH	glycosyl hydrolase	glycosyl hydrolase, putative, expressed
Os06g0711200	LOC_Os06g49710	0.594523	0.0418113	0	0	expressed protein
Os10g0490666	LOC_Os10g34902	1.02702	0.0422091	0	0	RIPER9 - Ripening-related family protein precursor, putative, expressed
Os10g0329400	None	0.633852	0.0423984	-	-	-
Os10g0513200	LOC_Os10g36924	0.580384	0.0425337	OsNIP3;1, NIP3-1, OsNIP3.1, NIP3.1	Aquaporin NIP3-1, NOD26-like intrinsic protein 3-1, nodulin 26-like intrinsic protein 3-1	aquaporin protein, putative, expressed
Os05g0475700	LOC_Os05g39800	0.70846	0.0427177	OsMFS3	major facilitator superfamily 3	NFD4, putative, expressed
Os07g0486700	LOC_Os07g30330	0.584433	0.0428604	0	0	cytokinin-O-glucosyltransferase 2, putative, expressed
Os01g0274100	LOC_Os01g16750	0.681042	0.0431356	OsYUCCA10, OsYUC10	0	flavin monooxygenase, putative, expressed
Os02g0228900	LOC_Os02g13520	0.787588	0.0434916	OsIAA7	Aux/IAA protein 7	OsIAA7 - Auxin-responsive Aux/IAA gene family member, expressed
Os01g0727800	LOC_Os01g52750	0.858692	0.0438038	OsSub3, SUB3	Subtilisin 3, SUBTILISIN 3	OsSub3 - Putative Subtilisin homologue, expressed
Os02g0791400	LOC_Os02g54880	0.588313	0.044131	0	0	cytochrome c oxidase subunit, putative, expressed
Os02g0242100	LOC_Os02g14570	0.726183	0.0447896	0	0	hydroquinone glucosyltransferase, putative, expressed
Os01g0720400	LOC_Os01g52230	1.11879	0.0448802	OsACP1, ACP1	acid phosphatase 1	phosphoethanolamine/phosphocholine phosphatase, putative, expressed
Os02g0817500	LOC_Os02g57240	0.629919	0.0450038	KOB1	K+ channel beta 1 subunit, K+ Channel beta Subunit	oxidoreductase, aldo/keto reductase family protein, putative, expressed
Os01g0837350	None	1.08659	0.0450401	-	-	-
Os01g0226200	LOC_Os01g12640	0.880313	0.0452104	0	0	expressed protein
Os07g0516600	LOC_Os07g33310	0.613019	0.0456508	0	0	MATE efflux family protein, putative, expressed
Os01g0891066	None	1.09902	0.0458877	-	-	-
Os02g0744200	LOC_Os02g51040	0.59395	0.0459088	OsEXPA5, OsEXP5, osaEXPa1.20	Rice expansin-5, Expansin-A5, Alpha-expansin-5	expansin precursor, putative, expressed
Os12g0638100	LOC_Os12g44090	0.767478	0.0461488	0	0	leucine-rich repeat family protein, putative, expressed
Os09g0443800	LOC_Os09g27160	0.764092	0.0462632	-	-	-
Os09g0437100	LOC_Os09g26590	0.768108	0.0462632	OsSAUR37	Small auxin-up RNA 37	OsSAUR37 - Auxin-responsive SAUR gene family member, expressed
Os07g0217600	LOC_Os07g11739	0.813298	0.046674	Oscyp71Z2	Cytochrome P450 71Z2	cytochrome P450, putative, expressed
Os06g0240800	LOC_Os06g13280	0.925121	0.0467958	0	0	O-methyltransferase, putative, expressed
Os01g0847600	LOC_Os01g62860	0.70579	0.0468248	OsAKR1	Aldo-Keto reductase 1	oxidoreductase, aldo/keto reductase family protein, putative, expressed
Os05g0436900	LOC_Os05g36090	0.757319	0.0468929	0	0	zinc finger DHHC domain-containing protein, putative, expressed
Os08g0555800	LOC_Os08g44180	0.783617	0.0469334	0	0	expressed protein
Os07g0523500	None	1.04764	0.0469503	-	-	-
Os02g0741800	LOC_Os02g50820	0.602134	0.0475254	0	0	nucleobase-ascorbate transporter, putative, expressed
Os01g0810300	LOC_Os01g59530	0.641527	0.0477978	CaM61, OsCaM61, OsCML1, OsCML1d	Calmodulin-61, Calmodulin-like 1, calmodulin-like protein, CaM-like protein	OsCML1 - Calmodulin-related calcium sensor protein, expressed
Os01g0905300	LOC_Os01g67820	0.654542	0.0478169	OsEXO70FX14, OsExo70FX14, OrysaFX14_Exo70	exocyst subunit EXO70 family protein FX14	exo70 exocyst complex subunit domain containing protein, expressed
Os11g0594000	LOC_Os11g38160	1.02153	0.0483655	0	0	transporter family protein, putative, expressed
Os12g0161500	LOC_Os12g06440	0.605965	0.0484368	0	0	expressed protein
Os01g0139900	LOC_Os01g04690	1.06185	0.0485302	0	0	expressed protein
Os04g0611800	LOC_Os04g52230	0.709211	0.0486999	OsKS1, KS1, KS1A, KSL1, OsKSL1, OsKS1A, OsKS1B, OsKS1C, Ks1, Os KS1, OsTPS26	rice ent-kaurene synthase1, Ent-kaurene synthase 1, "Ent-kaur-16-ene synthase, chloroplastic", Kaurene synthase 1, Ent-kaurene synthase B, ent-kaurene synthase I, terpene synthase 26	ent-kaurene synthase, chloroplast precursor, putative, expressed
Os06g0700100	LOC_Os06g48660	0.853756	0.0487428	0	0	DEFL21 - Defensin and Defensin-like DEFL family, expressed
Os01g0280500	LOC_Os01g17330	0.90879	0.0492181	0	0	eukaryotic translation initiation factor 6, putative, expressed
Os02g0529800	LOC_Os02g32770	-4.53086	2.01966e-88	Oscyp71Z5	Cytochrome P450 71Z5	cytochrome P450, putative, expressed
Os11g0255500	LOC_Os11g14910	-3.79748	8.27094e-87	0	0	NADP-dependent oxidoreductase, putative, expressed
Os01g0765600	LOC_Os01g56030	-2.23159	1.75026e-80	0	0	EF hand family protein, putative, expressed
Os08g0168400	LOC_Os08g07120	-4.5935	2.09434e-71	0	0	terpene synthase, putative, expressed
Os05g0148800	LOC_Os05g05610	-2.85647	6.63081e-69	0	0	expressed protein
Os07g0532800	LOC_Os07g34850	-2.04824	1.5037e-68	0	0	aspartic proteinase nepenthesin, putative, expressed
Os12g0568166	None	-2.76116	8.73008e-58	-	-	-
Os03g0185700	LOC_Os03g08720	-1.62907	4.71346e-56	0	0	transferase family protein, putative, expressed
Os11g0274700	LOC_Os11g17440	-2.09701	1.03297e-49	OsRLCK322	Receptor-like Cytoplasmic Kinase 322	enoyl-CoA hydratase/isomerase family protein, expressed
Os07g0599700	LOC_Os07g40870	-2.51446	9.13797e-47	0	0	igA FC receptor precursor, putative, expressed
Os08g0335600	LOC_Os08g24790	-2.4541	1.76941e-46	0	0	AIR12, putative, expressed
Os10g0162842	None	-3.74162	1.07526e-44	-	-	-
Os08g0162700	LOC_Os08g06540	-2.87015	4.936e-44	0	0	expressed protein
Os12g0571000	LOC_Os12g38290	-2.41819	3.7059e-43	OsMT1g, MT1g, MT1Le, OsMT1Le	Metallothionein 1g, type 1 metallothionein g, Metallothionein type 1-like protein e	metallothionein, putative, expressed
Os12g0571100	LOC_Os12g38300	-2.02254	3.84644e-40	MT-1-4b, OsMT1d, MT1d, OsMT-I-4c, MT1c, OsMT1c	metallochionein 1-4b, Metallothionein 1d, type 1 metallothionein d	metallothionein, putative, expressed
Os02g0802500	LOC_Os02g55890	-1.83989	7.34071e-40	0	0	inorganic H+ pyrophosphatase, putative, expressed
Os01g0781100	LOC_Os01g57270	-1.03348	7.73087e-40	0	0	disease resistance RPP13-like protein 1, putative, expressed
Os09g0394600	LOC_Os09g23140	-1.7654	3.76832e-39	0	0	endonuclease/exonuclease/phosphatase family domain containing protein, expressed
Os11g0687200	LOC_Os11g46000	-4.46019	6.41155e-38	0	0	von Willebrand factor type A domain containing protein, putative, expressed
Os02g0583700	LOC_Os02g37250	-5.22944	1.17788e-37	0	0	hypothetical protein
Os09g0272000	LOC_Os09g09930	-1.52668	1.92006e-37	0	0	heavy metal transport/detoxification protein, putative, expressed
Os09g0447300	LOC_Os09g27500	-2.14447	7.19756e-37	CYP76L1	Cytochrome P450 76L1	cytochrome P450, putative, expressed
Os02g0745100	LOC_Os02g51110	-1.30202	5.68928e-36	lsi1, NIP2-1, OsNIP2;1, NIP2;1, OsLsi1, lsi(t), OsNIP2.1/OsLsi1/OsSIIT1, OsNIP2.1, NIP2.1	low silicon rice, Low silicon rice 1, Silicon transporter LSI1, Aquaporin NIP2-1, NOD26-like intrinsic protein 2-1, Silicon transporter LSI1, Low silicon protein 1, NOD26 LIKE INTRINSIC PROTEIN 2;1, low Si uptake	aquaporin protein, putative, expressed
Os01g0198500	LOC_Os01g10180	-1.42227	9.1949e-36	0	0	avr9/Cf-9 rapidly elicited protein 146, putative, expressed
Os07g0142500	LOC_Os07g04950	-2.46322	9.65982e-36	0	0	retrotransposon protein, putative, unclassified, expressed
Os01g0508500	LOC_Os01g32460	-2.09061	9.65982e-36	RH2	NRR Repressor Homologue 2	expressed protein
Os10g0538200	LOC_Os10g39300	-1.70028	1.21863e-35	0	0	aspartic proteinase nepenthesin, putative, expressed
Os11g0521000	LOC_Os11g31940	-2.49267	1.37826e-35	OsGELP111	GDSL esterase/lipase protein 111	GDSL-like lipase/acylhydrolase, putative, expressed
Os08g0478000	LOC_Os08g37300	-2.38775	1.57875e-35	0	0	expressed protein
Os01g0522400	LOC_Os01g33869	-2.43239	1.59433e-35	-	-	-
Os05g0123000	LOC_Os05g03160	-3.825	1.81308e-35	0	0	DUF260 domain containing protein, putative, expressed
Os06g0142625	None	-1.29001	1.36981e-34	-	-	-
Os07g0680400	LOC_Os07g48260	-1.33979	2.24992e-34	OsWRKY47	Rice WRKY gene47	WRKY47, expressed
Os01g0299300	LOC_Os01g19390	-1.72544	3.02568e-33	GPAT	glycerol-3-phosphate acyltransferase	glycerol-3-phosphate acyltransferase, putative, expressed
Os11g0245200	LOC_Os11g14050	-2.73225	4.28609e-33	0	0	leucine-rich repeat family protein, putative, expressed
Os07g0599600	LOC_Os07g40860	-2.15875	6.88879e-33	0	0	retrotransposon protein, putative, unclassified, expressed
Os10g0162844	LOC_Os10g07556	-4.02628	9.41703e-33	0	0	wall-associated receptor kinase-like 22 precursor, putative, expressed
Os08g0260600	LOC_Os08g16050	-0.995119	1.27591e-32	OsTET11	tetraspanin 11	tetraspanin family protein, putative, expressed
Os05g0596500	LOC_Os05g51780	-0.98724	1.27728e-32	OsRFPH2-1	RING finger protein OsRFPH2-1, RING-H2 protein 1	zinc finger, C3HC4 type domain containing protein, expressed
Os01g0327400	LOC_Os01g22370	-1.35202	5.16571e-32	prx16, OsPOD1, POD1	class III peroxidase 16, Peroxidase 1	peroxidase precursor, putative, expressed
Os05g0443900	LOC_Os05g37170	-1.59074	5.16571e-32	-	-	-
Os03g0107300	LOC_Os03g01700	-1.7397	5.76204e-32	Lsi2, SIET1, OsLsi2	low silicon 2, silicon efflux transporter 1, Si efflux transporter 1, Si/arsenite efflux transporter Lsi2	expressed protein
Os11g0474900	LOC_Os11g28530	-3.23754	7.87518e-32	-	-	-
Os01g0912850	LOC_Os01g68470	-2.84086	8.7054e-32	0	0	expressed protein
Os07g0599500	LOC_Os07g40850	-2.21064	2.20588e-31	0	0	retrotransposon protein, putative, unclassified, expressed
Os09g0491100	LOC_Os09g31430	-1.85954	3.50019e-31	Os9bglu30, OsBGlu30, bglu 2, bglu2, BGlu2	beta-glucosidase 30	Os9bglu30 - beta-glucosidase, similar to Os4bglu12 exoglucanase, expressed
Os08g0477100	LOC_Os08g37210	-2.87306	3.50019e-31	OspPLAIIepsilon, pPLAIIepsilon	Patatin-related phospholipase A II epsilon	patatin, putative, expressed
Os06g0568600	LOC_Os06g37224	-3.79363	3.82976e-31	OsKO5, OSKOL5, KOS2, CYP701A9	rice ent-kaurene oxidase5, cytochrome P450 701A9	cytochrome P450, putative, expressed
Os04g0483500	LOC_Os04g40730	-1.98956	5.19638e-31	KCR1, OsKCR1	beta-ketoacyl-CoA reductase 1	oxidoreductase, short chain dehydrogenase/reductase family, putative, expressed
Os12g0568200	LOC_Os12g38051	-2.23748	5.77875e-31	OsMT1c, MT1c, OsMT-I-4b, MT-I-4b, OsMT1f, MT1f, MT1Lc, OsMT1Lc	Metallothionein 1c, type 1 metallothionein c, Metallothionein type 1-like protein c	metallothionein, putative, expressed
Os12g0263600	LOC_Os12g16240	-1.9283	6.44996e-31	0	0	nmrA-like family domain containing protein, expressed
Os11g0186900	LOC_Os11g08380	-1.62683	3.63025e-30	OsACO4	ACC oxidase 4	1-aminocyclopropane-1-carboxylate oxidase, putative, expressed
Os01g0850550	LOC_Os01g63180	-1.532	2.1915e-29	OsLAC7	laccase 7	laccase-6 precursor, putative, expressed
Os12g0467300	LOC_Os12g28100	-1.44611	4.62671e-29	0	0	NBS-LRR disease resistance protein, putative, expressed
Os02g0584200	LOC_Os02g37260	-4.23401	7.17836e-29	OsRSP3, RSP3	root-specific unknown protein 3	hypothetical protein
Os01g0644500	LOC_Os01g45670	-1.22788	4.08092e-28	0	0	expressed protein
Os10g0537800	LOC_Os10g39260	-1.61149	1.03847e-27	0	0	aspartic proteinase nepenthesin, putative, expressed
Os04g0468600	LOC_Os04g39320	-1.24807	1.08747e-27	0	0	expressed protein
Os07g0599900	LOC_Os07g40890	-2.16467	2.29293e-27	0	0	igA FC receptor precursor, putative, expressed
Os03g0595600	LOC_Os03g39850	-3.18439	2.60851e-27	OsGSTU43	0	glutathione S-transferase, putative, expressed
Os02g0578366	LOC_Os02g36845	-2.39906	5.0924e-27	0	0	membrane associated DUF588 domain containing protein, putative, expressed
Os06g0229400	LOC_Os06g12410	-2.13912	9.65292e-27	OsGELP81	GDSL esterase/lipase protein 81	GDSL-like lipase/acylhydrolase, putative, expressed
Os07g0663900	LOC_Os07g46860	-2.694	2.16847e-26	0	0	sex determination protein tasselseed-2, putative, expressed
Os12g0555100	LOC_Os12g36840	-3.9045	2.41154e-26	0	0	pathogenesis-related Bet v I family protein, putative, expressed
Os02g0189200	LOC_Os02g09610	-1.90304	4.78332e-26	OsGELP31	GDSL esterase/lipase protein 31	GDSL-like lipase/acylhydrolase, putative, expressed
Os06g0584400	None	-2.41858	8.24711e-26	-	-	-
Os06g0293500	LOC_Os06g18960	-2.0055	9.97406e-26	0	0	embryogenesis transmembrane protein, putative, expressed
Os07g0142200	LOC_Os07g04930	-2.08336	1.73365e-25	gp1	Glycoprotein 1, vegetative cell wall protein gp1 precursor	retrotransposon protein, putative, unclassified, expressed
Os01g0249800	None	-1.63692	1.86611e-25	-	-	-
Os09g0489500	LOC_Os09g31390	-1.33332	2.42232e-25	OsbZIP74, OsTGA10, TGA10	b-ZIP transcription factor 74, TGA factor 10, TGACGTCA cis-element-binding protein 10	transcription factor, putative, expressed
Os05g0195200	LOC_Os05g10670	-1.37461	2.72961e-25	-	-	-
Os06g0296700	LOC_Os06g19260	-1.3709	3.64597e-25	0	0	cadmium tolerance factor, putative, expressed
Os10g0199500	LOC_Os10g12500	-1.99387	3.94624e-25	0	0	integral membrane protein DUF6 containing protein, expressed
Os07g0101300	LOC_Os07g01130	-1.08087	4.63916e-25	-	-	-
Os09g0567500	LOC_Os09g39410	-2.21581	4.93941e-25	0	0	male sterility protein, putative, expressed
Os11g0499600	LOC_Os11g30560	-2.36239	6.72841e-25	drp7, OsHSD1, LGF1, HSD1	dripping-wet leaf7, dripping-wet leaf 7, dripping-wet leaf-7, hydroxysteroid dehydrogenase 1, Leaf Gas Film 1, dripping wet leaf 7	dehydrogenase/reductase, putative, expressed
Os02g0776400	LOC_Os02g53620	-1.52974	7.05169e-25	OsHAP2K, NF-YA11, OsNF-YA11, NFYA11	NUCLEAR FACTOR-Y subunit A11, NUCLEAR FACTOR-Y subunit NF-YA11, NF-YA transcription factor 11, NF-YA subunit 11, NF-YA family 11	nuclear transcription factor Y subunit, putative, expressed
Os06g0554800	LOC_Os06g36090	-0.995855	7.6813e-25	OsABCG42, OsPDR12, OsABCG42_1, OsABCG42_2	ABC transporter superfamily ABCG subgroup member 42, pleiotropic drug resistance 12	ABC-2 type transporter, putative, expressed
Os03g0220100	LOC_Os03g12030	-2.14462	8.70162e-25	CER6/CUT1, CER6, CUT1, OsCER6, WSL4, KCS6, OsKCS6, CER6/CUT1/KCS6	eceriferum6, eceriferum 6, cuticular 1, wax crystal-sparse leaf 4, beta-ketoacyl-coenzyme A synthase 6, beta-ketoacyl-CoA synthase 6	3-ketoacyl-CoA synthase, putative, expressed
Os01g0859500	LOC_Os01g64020	-1.02256	9.51795e-25	OsLG2, OsbZIP11, BZIP11	OsLIGULELESS2, LIGULELESS2, OsLIGULELESS 2, b-ZIP transcription factor 11	transcription factor, putative, expressed
Os11g0700500	LOC_Os11g47460	-1.23803	1.3681e-24	0	0	MYB family transcription factor, putative, expressed
Os07g0142300	None	-2.14984	1.58633e-24	-	-	-
Os04g0480900	LOC_Os04g40490	-2.02035	1.59203e-24	0	LSSR1 paralog	glycosyl hydrolase family 5 protein, putative, expressed
Os06g0272850	LOC_Os06g16160	-1.30853	1.66841e-24	-	-	-
Os01g0721200	LOC_Os01g52320	-2.8147	2.00779e-24	0	0	NB-ARC domain containing protein, expressed
Os02g0262800	LOC_Os02g16270	-1.40492	3.33633e-24	rNBS41	NBS-LRR protein rNBS41	xa1, putative, expressed
Os02g0626100	LOC_Os02g41630	-1.04254	4.26857e-24	OsPAL, Pal1*, Pal1, PAL, Pal_1, PalI, PAL2, OsPAL01, PAL01, OSPAL, CP-1, GP-1, OsPAL1	phenylalanine ammonia-lyase, phenylalanine ammonia lyase 1, Phe ammonia lyase 1	phenylalanine ammonia-lyase, putative, expressed
Os05g0474800	LOC_Os05g39720	-1.56515	7.11772e-24	OsWRKY70	Rice WRKY gene70	WRKY70, expressed
Os06g0169001	LOC_Os06g07250	-3.62868	1.13841e-23	0	0	jacalin-like lectin domain containing protein, expressed
Os11g0133800	LOC_Os11g03910	-1.96326	1.21255e-23	0	0	zinc finger DHHC domain-containing protein, putative, expressed
Os05g0528500	LOC_Os05g45230	-2.09942	1.57357e-23	OsWRKY58	Rice WRKY gene58	WRKY58, expressed
Os04g0560100	LOC_Os04g47250	-2.37679	1.66935e-23	CYP86A7-1, OsCYP86A7-1	Cytochrome P450 86A7-1	cytochrome P450, putative, expressed
Os01g0930500	LOC_Os01g70500	-1.47065	1.71548e-23	0	0	expressed protein
Os01g0916000	LOC_Os01g68730	-1.01411	2.42243e-23	0	0	RNA-binding protein FUS, putative, expressed
Os01g0575200	LOC_Os01g39330	-1.1163	2.70675e-23	OsbHLH024	basic helix-loop-helix protein 024	helix-loop-helix DNA-binding domain containing protein, expressed
Os04g0208200	LOC_Os04g13140	-2.83882	2.70953e-23	OsSAG12, SAG12	senescence-associated gene 12	vignain precursor, putative, expressed
Os05g0368000	LOC_Os05g30500	-2.05351	2.81943e-23	RH1	NRR Repressor Homologue 1	expressed protein
Os01g0621600	LOC_Os01g43350	-1.46451	3.52506e-23	0	0	protein kinase family protein, putative, expressed
Os07g0129900	LOC_Os07g03790	-1.88661	5.3936e-23	0	0	lectin-like receptor kinase 7, putative, expressed
Os08g0446800	LOC_Os08g34700	-1.22898	5.77188e-23	0	0	GDU1, putative, expressed
Os05g0515600	LOC_Os05g43940	-2.31384	6.06367e-23	ZRP4	O-methyltransferase ZRP4	O-methyltransferase, putative, expressed
Os01g0933200	LOC_Os01g70710	-0.933102	7.09823e-23	0	0	heavy metal-associated domain containing protein, expressed
Os04g0589700	LOC_Os04g49970	-1.68721	7.59554e-23	OsPUB35	plant U-box-containing protein 35, U-box protein 35	U-box, putative, expressed
Os12g0105800	LOC_Os12g01510	-0.952337	9.1425e-23	0	0	MRH1, putative, expressed
Os08g0189300	LOC_Os08g08980	-1.83271	1.38836e-22	OsGLP8-4, GER1. OsGer1	Germin-like protein 8-4, germin-like protein 1	cupin domain containing protein, expressed
Os01g0827300	LOC_Os01g61160	-2.17957	3.12052e-22	OsChI1, ChI1, OsLAC3	chilling inducible gene 1, lactase, lactase 3	laccase precursor protein, putative, expressed
Os10g0486100	LOC_Os10g34480	-1.6323	4.36468e-22	0	0	cytochrome P450, putative, expressed
Os02g0194900	LOC_Os02g10140	-1.22597	4.63395e-22	OsbZIP17	b-ZIP transcription factor 17	bZIP transcription factor domain containing protein, expressed
Os12g0191300	LOC_Os12g08900	-2.16314	4.73647e-22	0	0	expressed protein
Os11g0549620	LOC_Os11g34720	-3.05489	6.19257e-22	OsPAP7	purple acid phosphatase 7	Ser/Thr protein phosphatase family protein, putative, expressed
Os08g0254600	None	-1.97018	9.99482e-22	-	-	-
Os01g0183600	LOC_Os01g08810	-0.925349	1.04094e-21	OsCYP96E1	Cytochrome P450 96E1	cytochrome P450, putative, expressed
Os04g0611700	LOC_Os04g52210	-3.44949	1.09054e-21	OsKS3, OSKS3, KS3, KSL3, OsKSL3, OsKS2, KS2, OsTPS25	rice ent-kaurene synthase3, Ent-kaurene synthase 3, Ent-kaurene synthase-like 3, kaurene synthase like-3, Ent-kaurene synthase-like 2, terpene synthase 25	terpene synthase, putative, expressed
Os10g0430200	LOC_Os10g29470	-1.90128	1.27733e-21	OsCAD3	Cinnamyl alcohol dehydrogenase 3	dehydrogenase, putative, expressed
Os12g0567300	LOC_Os12g37970	-1.30138	1.28294e-21	R2R3-MYB, MYB48/59, OsMYB48/59	0	MYB family transcription factor, putative, expressed
Os01g0237000	LOC_Os01g13560	-1.59845	1.42784e-21	0	0	membrane associated DUF588 domain containing protein, putative, expressed
Os01g0364800	LOC_Os01g26270	-1.69342	3.43193e-21	OsWAK7/8, OsWAK7, OsWAK8	0	OsWAK7 - OsWAK receptor-like protein kinase, expressed
Os06g0274800	LOC_Os06g16350	-1.99243	3.9188e-21	prx77	class III peroxidase 77	peroxidase precursor, putative, expressed
Os08g0425500	LOC_Os08g32960	-1.86599	4.51014e-21	0	0	endonuclease/exonuclease/phosphatase family domain containing protein, expressed
Os03g0339400	LOC_Os03g22020	-1.40706	6.99079e-21	prx40	class III peroxidase 40	peroxidase precursor, putative, expressed
Os06g0349700	LOC_Os06g24180	-2.89708	7.42207e-21	OsF5HL, F5HL, CYP84A7	Ferulate-5-hydroxylase	cytochrome P450 84A1, putative, expressed
Os07g0673801	LOC_Os07g47660	-1.09775	8.42253e-21	0	0	expressed protein
Os06g0109600	LOC_Os06g02000	-1.32614	8.75559e-21	0	0	adenylate kinase, putative, expressed
Os11g0426400	LOC_Os11g23930	-1.94551	1.05131e-20	OsUCL34	uclacyanin-like protein 34	expressed protein
Os11g0156600	LOC_Os11g05800	-1.02412	1.94889e-20	0	0	HVA22, putative, expressed
Os01g0536501	LOC_Os01g35254	-3.14907	2.10206e-20	0	0	transposon protein, putative, CACTA, En/Spm sub-class, expressed
Os10g0362700	LOC_Os10g21860	-2.30455	2.10206e-20	0	0	expressed protein
Os05g0231100	LOC_Os05g14220	-1.68055	2.15558e-20	0	0	tyrosine protein kinase domain containing protein, putative, expressed
Os05g0582600	LOC_Os05g50580	-1.75034	2.53697e-20	OsSCP30	Serine carboxypeptidase 30	OsSCP30 - Putative Serine Carboxypeptidase homologue, expressed
Os01g0866800	LOC_Os01g64700	-0.793568	2.58496e-20	OsTLP5, OsTLP3, OsFbox050, OsFbox50, Os_F0396	tubby-like protein 5, tubby-like protein 3, F-box protein 50	OsFBT3 - F-box and tubby domain containing protein, expressed
Os03g0782400	LOC_Os03g56944	-2.37554	3.05326e-20	0	0	lysine-rich arabinogalactan protein 19 precursor, putative, expressed
Os12g0596300	LOC_Os12g40470	-1.29168	3.96147e-20	0	0	DC1 domain-containing protein, putative, expressed
Os08g0203600	LOC_Os08g10320	-1.50964	4.95822e-20	0	0	SHR5-receptor-like kinase, putative, expressed
Os02g0706900	LOC_Os02g47780	-1.9758	4.99029e-20	0	0	hydrolase, alpha/beta fold family domain containing protein, expressed
Os10g0413400	LOC_Os10g27330	-1.34635	5.1253e-20	GPAT	glycerol-3-phosphate acyltransferase	glycerol-3-phosphate acyltransferase, putative, expressed
Os04g0120300	LOC_Os04g02980	-4.06949	7.66589e-20	OsSub33, SUB33	Subtilisin 33, SUBTILISIN 33	OsSub33 - Putative Subtilisin homologue, expressed
Os06g0268700	LOC_Os06g15760	-0.876403	8.23575e-20	0	0	eukaryotic aspartyl protease domain containing protein, expressed
Os12g0639200	LOC_Os12g44190	-1.24632	8.68569e-20	0	0	ATPase 3, putative, expressed
Os11g0523800	LOC_Os11g32110	-0.683744	1.00944e-19	OsARF1, arf1, OsARF23, ARF23	auxin response factor-1, auxin response factor 1, auxin response factor-23, auxin response factor 23	auxin response factor, putative, expressed
Os03g0281900	LOC_Os03g17350	-1.7711	1.01069e-19	OsABCG5	ATP-binding cassette protein subfamily G member 5, ABC transporter superfamily ABCG subgroup member 5	white-brown complex homolog protein, putative, expressed
Os06g0239500	LOC_Os06g13210	-1.10445	1.02052e-19	0	0	peptide transporter PTR2, putative, expressed
Os04g0634500	LOC_Os04g54190	-1.34613	1.31595e-19	OsRLCK166	Receptor-like Cytoplasmic Kinase 166	cysteine-rich receptor-like protein kinase 8 precursor, putative, expressed
Os07g0176500	LOC_Os07g07990	-0.734004	1.52642e-19	0	0	uncharacterized protein At4g06744 precursor, putative, expressed
Os07g0268800	LOC_Os07g16600	-1.80097	1.99983e-19	0	0	expressed protein
Os09g0409100	LOC_Os09g24370	-3.48731	2.08222e-19	0	0	expressed protein
Os04g0617700	LOC_Os04g52700	-1.51883	2.3084e-19	0	0	expressed protein
Os02g0732800	LOC_Os02g50000	-1.79988	3.04022e-19	OsGELP43	GDSL esterase/lipase protein 43	GDSL-like lipase/acylhydrolase, putative, expressed
Os06g0522300	LOC_Os06g33100	-1.57523	3.79499e-19	prx81	class III peroxidase 81	peroxidase precursor, putative, expressed
Os04g0445000	LOC_Os04g36740	-1.21159	3.86605e-19	OsSKOR, OsK5.1, K5.1	stelar K+ outward rectifier	potassium channel SKOR, putative, expressed
Os11g0475000	LOC_Os11g28530	-2.89051	3.902e-19	-	-	-
Os05g0489900	LOC_Os05g41090	-1.29756	6.2469e-19	OsDMI3, OsCCaMK1, OsCCaMK, OsCCAMK, CCAMK	DOESN'T MAKE INFECTIONS3, calcium and calmodulin-dependent protein kinase 1, Ca2+/calmodulin (CaM)-dependent protein kinase, CALCIUM/CALMODULIN-DEPENDENT PROTEIN KINASE	CAMK_CAMK_like_CG18020d.1 - CAMK includes calcium/calmodulin depedent protein kinases, expressed
Os09g0551000	LOC_Os09g37834	-2.44331	7.5512e-19	0	0	serine/threonine-protein kinase receptor precursor, putative, expressed
Os04g0319700	LOC_Os04g25370	-1.76175	7.92418e-19	0	0	cytokinin-O-glucosyltransferase 2, putative, expressed
Os12g0431100	LOC_Os12g24320	-1.92547	1.0567e-18	0	0	ATPase 3, putative, expressed
[truncated: 1,931 more rows]
