# Supplementary material for: Supraoptimal Brassinosteroid Levels Inhibit Root Growth by Reducing Root Meristem and Cell Elongation in Rice
Source: Plants (Basel). 2021 Sep 20;10(9):1962. doi: 10.3390/plants10091962 (PMC8469756; doi:10.3390/plants10091962)
Supplement: Supplementary file 1 [file plants-10-01962-s001.zip › Jantapo_Supplementary/Table S2_Expression of microtubule-related genes.xlsx]

## Sheet: Sheet1
Table S2. Expression of microtubule-related genes
gene_id	MSU_id	ECS vs. mock_l2fcshrink	PPZ vs. mock_l2fcshrink	adjusted p values (ECS vs. mock_l2fcshrink)	adjusted p values (PPZ vs. mock_l2fcshrink)	Oryzabase Gene Symbol Synonym(s)	Oryzabase Gene Name Synonym(s)	MSU_annotation
Os01g0105400	LOC_Os01g01570	-0.158221	0.110328	0.198939	0.427169	0	0	kinesin heavy chain, putative, expressed
Os01g0243100	LOC_Os01g14090	-1.09875	-0.207487	2.87438e-07	0.512643	0	0	kinesin motor domain containing protein, putative, expressed
Os01g0260100	LOC_Os01g15540	-1.20923	-0.015909	2.06495e-05	0.977499	0	0	kinesin motor domain containing protein, putative, expressed
Os01g0282800	LOC_Os01g18050	-1.27766	0.0824022	3.64897e-08	0.849335	OsTUB1, TUBB1, OSTB-34	beta tubulin 1, Tubulin beta-1 chain, Beta-1-tubulin	tubulin/FtsZ domain containing protein, putative, expressed
Os01g0513900	LOC_Os01g33040	-1.14364	0.444978	0.00285956	0.372519	OsACK1, ACK1	0	kinesin motor domain containing protein, expressed
Os01g0605500	LOC_Os01g42070	-1.17947	0.243229	0.00132761	0.659887	KIF19, OsKIF19	Kinesin-like protein KIF19	kinesin motor domain containing protein, putative, expressed
Os01g0625200	LOC_Os01g43580	-1.46042	0.214092	3.19228e-12	0.498519	0	0	kinesin motor domain containing protein, putative, expressed
Os01g0685900	LOC_Os01g49200	-1.24705	0.419804	0.00403876	0.480349	0	0	microtubule associated protein, putative, expressed
Os01g0744000	LOC_Os01g54080	-1.36888	0.340252	3.1393e-13	0.16597	0	0	kinesin motor protein-related, putative, expressed
Os01g0805900	LOC_Os01g59150	-1.99224	0.587215	1.32298e-17	0.0410787	OsTUB4, TUBB4, OSTB-16, R1623, RTUB-1, Ostub16	beta tubulin 4, Tubulin beta-4 chain, Beta-4-tubulin, beta tubulin 1, beta-tubulin isotype 16	tubulin/FtsZ domain containing protein, putative, expressed
Os02g0101800	LOC_Os02g01180	0.178443	-0.0915438	0.314878	0.671035	0	0	kinesin motor domain containing protein, putative, expressed
Os02g0126300	LOC_Os02g03400	0.0325136	-0.551828	0.976181	0.502441	0	0	microtubule associated protein, putative, expressed
Os02g0167300	LOC_Os02g07060	-0.687521	-0.212891	2.61921e-09	0.151824	OsTUB5, TUBB5, OSTB-50, R2242	beta tubulin 5, Tubulin beta-5 chain, Beta-5-tubulin	tubulin/FtsZ domain containing protein, putative, expressed
Os02g0229600	LOC_Os02g13570	0.188937	0.916776	0.823597	0.125976	OsSTA55	0	kinesin motor protein-related, putative, expressed
Os02g0459300	LOC_Os02g26140	-1.63774	-0.0837066	0.000168173	0.922272	0	0	microtubule-binding protein TANGLED1, putative, expressed
Os02g0489800	LOC_Os02g28850	-0.82036	0.422756	0.0804288	0.465165	SIP27	SKIP interacting protein 27, SKIPa-interacting protein 27, SKIPa-interacting protein 27	Kinesin motor domain domain containing protein, expressed
Os02g0644400	LOC_Os02g43050	-0.148827	0.156681	0.408325	0.388168	0	0	kinesin motor domain containing protein, expressed
Os02g0645100	LOC_Os02g43130	-0.188661	0.0751024	0.301109	0.746863	0	0	kinesin motor domain containing protein, expressed
Os02g0720200	LOC_Os02g48830	-1.25135	0.356061	7.99482e-06	0.346616	0	0	microtubule associated protein, putative, expressed
Os02g0775400	LOC_Os02g53520	-0.356338	-0.0641956	0.0153828	0.778834	SIP26	SKIP interacting protein 26, SKIPa-interacting protein 26, SKIPa-interacting protein 26	kinesin motor domain containing protein, putative, expressed
Os02g0810200	LOC_Os02g56540	-1.21733	0.284418	0.0077458	0.677797	OsSTD1	Stemless Dwarf 1	kinesin motor domain containing protein, putative, expressed
Os03g0105600	LOC_Os03g01530	-1.485	0.326254	0.000145362	0.577176	OsTUB2, TUBB2	beta tubulin 2, Tubulin beta-2 chain, Beta-2-tubulin	tubulin/FtsZ domain containing protein, putative, expressed
Os03g0114000	LOC_Os03g02290	-0.960636	0.499726	0.00326979	0.200426	0	0	kinesin motor domain containing protein, putative, expressed
Os03g0152900	LOC_Os03g05820	0.350525	0.120361	0.0296759	0.582883	0	0	kinesin motor domain containing protein, expressed
Os03g0237600	LOC_Os03g13460	-0.596914	0.0142125	3.22942e-11	0.941472	0	0	microtubule associated protein, putative, expressed
Os03g0279816	LOC_Os03g17164	-0.934088	0.0280734	0.0192609	0.968583	0	0	kinesin-related protein, putative, expressed
Os03g0288400	LOC_Os03g17910	0.0319771	-0.25081	0.890867	0.0860797	0	0	kinesin like protein, putative, expressed
Os03g0301800	LOC_Os03g18980	-1.34905	-0.0115313	1.02431e-12	0.97684	0	0	kinesin motor domain containing protein, expressed
Os03g0587200	LOC_Os03g39020	-1.06679	0.281074	0.00126547	0.553093	0	0	Kinesin motor domain domain containing protein, expressed
Os03g0661300	LOC_Os03g45920	-2.32479	0.386054	4.63101e-14	0.394226	OsTUB8, TUBB8	beta tubulin 8, Tubulin beta-8 chain, Beta-8-tubulin	tubulin/FtsZ domain containing protein, putative, expressed
Os03g0726100	LOC_Os03g51600	-1.0517	0.0282704	1.11327e-15	0.919492	OsTubA3, TubA3, OS-TubA1, TubA1	Tubulin alpha-3 chain, Tubulin alpha-3, tubulin alpha-1 chain	tubulin/FtsZ domain containing protein, putative, expressed
Os03g0750300	LOC_Os03g53920	-1.06292	0.364933	6.38745e-06	0.223827	0	0	kinesin motor domain containing protein, putative, expressed
Os03g0773600	LOC_Os03g56260	-0.726244	0.210116	1.42838e-05	0.351244	0	0	kinesin motor domain containing protein, putative, expressed
Os03g0780600	LOC_Os03g56810	-0.661937	-0.368884	1.86928e-14	8.54083e-05	OsTUB7, TUBB7, pTUB22	beta tubulin 7, Tubulin beta-7 chain, Beta-7-tubulin	tubulin/FtsZ domain containing protein, putative, expressed
Os03g0862200	LOC_Os03g64415	-0.361733	0.10635	0.59983	0.906746	0	0	kinesin motor domain containing protein, putative, expressed
Os04g0250700	LOC_Os04g17700	0.119794	-0.164616	0.645395	0.51002	0	0	kinesin heavy chain isolog, putative, expressed
Os04g0309100	LOC_Os04g24410	-0.0121584	-0.113807	0.980711	0.804823	0	NAD(P)H-quinone oxidoreductase chain 3	kinesin heavy chain isolog, putative, expressed
Os04g0350300	LOC_Os04g28260	-1.32883	0.412464	2.49506e-05	0.32471	PAKRP1, OsKRP1, SIP18	phragmoplast-associated kinesin-related protein 1, PAKRP1 homolog, SKIP interacting protein 18, SKIPa-interacting protein 18, SKIPa-interacting protein 18	Kinesin motor domain domain containing protein, expressed
Os04g0375900	LOC_Os04g30720	-0.771386	0.541044	0.0906209	0.291375	0	0	kinesin motor domain containing protein, putative, expressed
Os04g0538800	LOC_Os04g45580	-0.431734	0.403371	0.00173356	0.00468946	0	0	kinesin motor domain containing protein, expressed
Os04g0629700	LOC_Os04g53760	-0.62914	0.149328	0.000103623	0.524504	0	0	kinesin motor domain containing protein, putative, expressed
Os04g0642100	LOC_Os04g54940	-1.05117	0.371179	1.52987e-05	0.22588	0	0	ATEB1A-like microtubule associated protein, putative, expressed
Os04g0666900	LOC_Os04g57140	-1.55002	0.328012	1.69206e-14	0.227137	OsKCBP, KCBP	kinesin-like calmodulin-binding protein	kinesin motor domain containing protein, putative, expressed
Os05g0117798	LOC_Os05g02670	-0.943515	0.0802726	0.000230595	0.861416	0	0	kinesin motor domain containing protein, putative, expressed
Os05g0154700	LOC_Os05g06280	-0.285866	0.0352394	0.0306777	0.872866	OsSRS3, SAR1, OsSAR1	small and round seed 3, small and round grains 1, SRS3/OsKINESIN-13A, OsKinesin-13A, OsKinesin13A, Kinesin13A, Kinesin 13A	ATKINESIN-13A/KINESIN-13A, putative, expressed
Os05g0397900	LOC_Os05g33030	-0.9192	0.150333	0.000120382	0.687684	0	0	kinesin motor domain containing protein, putative, expressed
Os05g0409400	LOC_Os05g33890	-0.48195	0.368861	0.186116	0.358788	0	0	microtubule associated protein, putative, expressed
Os05g0413200	LOC_Os05g34170	-1.7185	-0.101356	1.12116e-14	0.805847	OsTUB6, TUBB6	beta tubulin 6, Tubulin beta-6 chain, Beta-6-tubulin	tubulin/FtsZ domain containing protein, putative, expressed
Os05g0459400	LOC_Os05g38480	-0.911164	0.380563	0.0022197	0.308864	0	0	kinesin motor domain containing protein, putative, expressed
Os05g0521300	LOC_Os05g44560	-0.418381	-0.0258681	0.000893205	0.913973	OsPHP3, Hpt5, OsHP4, OsHpt5, OsHpt5a, OsHpt5b, OsHpt5c	pseudo-phosphotransfer protein 3	kinesin motor domain containing protein, expressed
Os05g0552900	LOC_Os05g47970	0.48086	0.340052	0.307891	0.523266	0	0	microtubule associated protein, putative, expressed
Os06g0137100	LOC_Os06g04560	-0.85714	0.253629	1.17494e-10	0.129037	0	0	kinesin motor domain containing protein, expressed
Os06g0284800	LOC_Os06g17440	-0.550303	0.100242	3.99364e-05	0.620418	0	0	microtubule-associated protein, putative, expressed
Os06g0308300	LOC_Os06g20370	-1.28486	0.472144	7.50706e-09	0.0858051	0	0	microtubule associated protein, putative, expressed
Os06g0554700	LOC_Os06g36080	0.412217	-0.203873	0.017846	0.342281	0	0	kinesin motor domain containing protein, expressed
Os06g0611000	LOC_Os06g40840	-0.0656948	0.147285	0.812272	0.533195	0	0	microtubule associated protein, putative, expressed
Os06g0671900	LOC_Os06g46000	-0.293564	-0.0111405	0.00116247	0.95208	OsTUB3, TUBB3, RTUB-2	beta tubulin 3, Tubulin beta-3 chain, Beta-3-tubulin, beta tubulin 2	tubulin/FtsZ domain containing protein, putative, expressed
Os07g0105700	LOC_Os07g01490	-0.449784	0.225051	0.0604175	0.445987	OsDLK	Dual Localisation Kinesin, Dual Localization Kinesin	kinesin motor domain containing protein, putative, expressed
Os07g0452600	LOC_Os07g26960	-0.585025	0.346993	0.316429	0.602887	0	0	kinesin-like protein, identical, putative, expressed
Os07g0574800	LOC_Os07g38730	-1.30016	0.264018	2.14501e-14	0.25942	OsTubA1, TubA1, OS-TubA3, TubA3	Tubulin alpha-1 chain, Tubulin alpha-1	tubulin/FtsZ domain containing protein, putative, expressed
Os08g0117000	LOC_Os08g02380	-0.0118382	-0.0793783	0.969065	0.69238	pss1, OsPSS1	pollen semi-sterility 1, pollen semi-sterile 1, Pollen semi-sterility1	kinesin motor domain containing protein, putative, expressed
Os08g0180400	LOC_Os08g08230	-0.345071	0.173819	0.389658	0.71453	0	0	kinesin-like protein, identical, putative, expressed
Os08g0531100	LOC_Os08g41890	-0.917609	-0.615769	2.11295e-05	0.00946578	0	MAP65/ASE family protein	microtubule associated protein, putative, expressed
Os08g0547500	LOC_Os08g43400	-0.870812	-0.153272	3.29529e-09	0.483165	0	0	kinesin motor domain containing protein, expressed
Os08g0558400	LOC_Os08g44420	-1.38204	0.369792	9.47493e-06	0.393095	0	0	kinesin-related protein, putative, expressed
Os09g0114500	LOC_Os09g02650	-0.727859	-0.151066	6.30038e-08	0.437851	bc12, gdd, GDD1, BC12/GDD1, OsGDD1, OsBC12/GDD1, OsBC12	Gibberellin-deficient dwarf 1, gibberellin-deficient dwarf1, kinesin-4 protein BRITTLE CULM12, kinesin-like protein BRITTLE CULM12, OsKinesin-4	kinesin motor domain containing protein, putative, expressed
Os09g0307300	LOC_Os09g13650	-2.09954	-0.132021	8.94449e-36	0.628319	0	0	microtubule-associated protein, putative, expressed
Os09g0421166	LOC_Os09g25380	-0.221874	-0.0109494	0.632676	0.986314	0	0	kinesin motor protein-related, putative, expressed
Os09g0450300	LOC_Os09g27700	-0.332137	-0.392558	0.0542083	0.0217011	0	0	microtubule associated protein, putative, expressed
Os09g0528000	LOC_Os09g35890	-1.62152	-0.849943	0.000809072	0.131927	0	0	kinesin motor domain containing protein, expressed
Os10g0498900	LOC_Os10g35580	-1.28386	0.285656	0.00172383	0.63928	0	0	ATEB1A-like microtubule associated protein, putative, expressed
Os10g0512800	LOC_Os10g36880	-0.824926	0.278128	1.50248e-06	0.208864	OsRFPHC-10, SIP13	RING finger protein OsRFPHC-10, RING-HC protein 10, SKIP interacting protein 13, SKIPa-interacting protein 13, SKIPa-interacting protein 13	kinesin motor domain containing protein, putative, expressed
Os11g0552600	LOC_Os11g35090	-0.87428	0.137606	0.00571039	0.784141	0	0	kinesin motor domain containing protein, putative, expressed
Os11g0648100	LOC_Os11g42800	0.0992728	0.14695	0.628734	0.446341	0	0	kinesin motor domain containing protein, putative, expressed
Os11g0672400	LOC_Os11g44880	0.110124	0.525369	0.898013	0.385051	0	0	kinesin-4, putative, expressed
Os12g0547500	LOC_Os12g36100	-0.72115	0.151403	0.0217676	0.748079	OsKCH1, KCH1, OsKCH, KCH, O12	Kinesin O12, Kinesin OsKCH1	kinesin-4, putative, expressed
Os12g0590500	LOC_Os12g39980	-1.21382	0.487194	0.000767274	0.290393	0	0	kinesin motor domain containing protein, putative, expressed
Os12g0616000	LOC_Os12g42160	-0.670301	0.407364	0.176746	0.487562	0	0	kinesin motor domain containing protein, putative, expressed
